# Supplementary material for: Uncovering novel bacterial and archaeal diversity: genomic insights from metagenome-assembled genomes in Cuatro Cienegas, Coahuila
Source: Front Microbiol. 2024 May 30;15:1369263. doi: 10.3389/fmicb.2024.1369263 (PMC11169877; doi:10.3389/fmicb.2024.1369263)
Supplement: Supplementary file 1 [file Table_1.XLSX]

## Sheet: Table_S1
	GTDB-tk	GC	Status	Bioproject	Genome Length
GCA_003563005.1_Candidatus_Acetothermia_bacterium	GCA_003563005.1	65	Contig	PRJNA434545	1401226
GCA_003551325.1_Candidatus_Acetothermia_bacterium	GCA_003551325.1	62	Contig	PRJNA434545	1831778
GCA_003552425.1_Candidatus_Acetothermia_bacterium	GCA_003552425.1	63	Contig	PRJNA434545	940401
GCA_003553125.1_Candidatus_Acetothermia_bacterium	GCA_003553125.1	60.5	Contig	PRJNA434545	1215283
GCA_003566155.1_Candidatus_Acetothermia_bacterium	GCA_003566155.1	61	Contig	PRJNA434545	1929854
GCA_003563495.1_Candidatus_Acetothermia_bacterium	not_found	63.5	Contig	PRJNA434545	1565964
GCA_003562845.1_Candidatus_Acetothermia_bacterium	GCA_003562845.1	62.5	Contig	PRJNA434545	1448252
GCA_003567155.1_Candidatus_Acetothermia_bacterium	GCA_003567155.1	60	Contig	PRJNA434545	1687115
GCA_014360995.1_Candidatus_Bipolaricaulota_bacterium	GCA_014360995.1	60	Scaffold	PRJNA635524	1285868
GCA_014360945.1_Candidatus_Bipolaricaulota_bacterium	GCA_014360945.1	56.5	Scaffold	PRJNA635524	1280238
GCA_014361055.1_Candidatus_Bipolaricaulota_bacterium	GCA_014361055.1	67	Scaffold	PRJNA635524	1557503
GCA_003485545.1_Candidatus_Acetothermia_bacterium	not_found	66	Scaffold	PRJNA417962	1123859
GCA_003485525.1_Candidatus_Acetothermia_bacterium	not_found	66	Scaffold	PRJNA417962	1161421
GCA_004102645.1_Candidatus_Bipolaricaulis_sibiricus	GCA_004102645.1	67	Complete Genome	PRJNA414521	1701655
GCA_002479455.1_Acetothermia_bacterium_UBA7521	GCA_002479455.1	65.5	Scaffold	PRJNA348753	1790708
GCA_002402715.1_Acetothermia_bacterium_UBA4801	GCA_002402715.1	65.5	Scaffold	PRJNA348753	1727801
GCA_011057175.1_Candidatus_Acetothermia_bacterium	GCA_011057175.1	68	Contig	PRJNA480137	1382944
GCA_014360985.1_Candidatus_Bipolaricaulota_bacterium	GCA_014360985.1	67.5	Contig	PRJNA635524	1558060
GCA_014361015.1_Candidatus_Bipolaricaulota_bacterium	GCA_014361015.1	68.5	Contig	PRJNA635524	1497077
GCA_017999775.1_Candidatus_Bipolaricaulis_sp.	not_found	68.5	Scaffold	PRJNA524094	1240611
GCA_900465355.1_Ran1-1_genomic	not_found	68	Complete Genome	PRJEB22104	1324338
GCA_002403185.1_Acetothermia_bacterium_UBA4777	GCA_002403185.1	68.5	Scaffold	PRJNA348753	1150656
GCA_002328705.1_Acetothermia_bacterium_UBA2187	GCA_002328705.1	68.5	Scaffold	PRJNA348753	930847
GCA_002011415.1_Candidatus_Acetothermia_bacterium_JdFR-47	GCA_002011415.1	63.5	Contig	PRJNA269163	1622290
GCA_011372425.1_Candidatus_Acetothermia_bacterium	not_found	62	Contig	PRJNA480137	1112345
GCA_014359265.1_Candidatus_Bipolaricaulota_bacterium	GCA_014359265.1	62.5	Scaffold	PRJNA635524	2333702
GCA_001508155.1_Acetothermia_bacterium_64_32	GCA_001508155.1	64	Contig	PRJNA278302	1810203
GCA_003445465.1_Candidatus_Acetothermia_bacterium	GCA_003445465.1	64	Scaffold	PRJNA417962	1838726
GCA_003650495.1_Candidatus_Acetothermia_bacterium	not_found	65	Contig	PRJNA362212	1406494
GCA_012961285.1_Candidatus_Bipolaricaulota_bacterium	not_found	64.5	Contig	PRJNA522654	1105685
GCA_015661965.1_Candidatus_Bipolaricaulota_bacterium	not_found	66	Contig	PRJNA488180	1504705
GCA_011052735.1_Candidatus_Acetothermia_bacterium	not_found	63	Contig	PRJNA480137	738632
GCA_002011365.1_Candidatus_Acetothermia_bacterium_JdFR-46	not_found	65.5	Contig	PRJNA269163	1088071
GCA_002376085.1_Acetothermia_bacterium_UBA3564	GCA_002376085.1	66	Scaffold	PRJNA348753	1497836
GCA_002375935.1_Acetothermia_bacterium_UBA3574	GCA_002375935.1	66	Scaffold	PRJNA348753	1576779
GCA_004366985.1_bacterium	GCA_004366985.1	65.5	Contig	PRJNA264811	1728940
GCA_002376125.1_Acetothermia_bacterium_UBA3563	GCA_002376125.1	65.5	Scaffold	PRJNA348753	1519271
GCA_011042375.1_Candidatus_Acetothermia_bacterium	not_found	60.5	Contig	PRJNA480137	425942
GCA_011042175.1_Candidatus_Acetothermia_bacterium	not_found	62	Contig	PRJNA480137	1121193
GCA_013151115.1_Caldiserica_bacterium	GCA_013151115.1	67.5	Scaffold	PRJNA557557	1131568
GCA_002011425.1_Candidatus_Acetothermia_bacterium_JdFR-48	GCA_002011425.1	61	Contig	PRJNA269163	1893129
GCA_002010355.1_Candidatus_Acetothermia_bacterium_JdFR-49	GCA_002010355.1	59.5	Contig	PRJNA269163	1698648
GCA_002010365.1_Candidatus_Acetothermia_bacterium_JdFR-50	GCA_002010365.1	61.5	Contig	PRJNA269163	1292279
GCA_003648925.1_Candidatus_Acetothermia_bacterium	not_found	62	Contig	PRJNA362212	1049695
GCA_011038595.1_Candidatus_Acetothermia_bacterium	not_found	63	Contig	PRJNA480137	798920
GCA_003648965.1_Candidatus_Acetothermia_bacterium	not_found	62	Contig	PRJNA362212	1101911
GCA_002011435.1_Candidatus_Acetothermia_bacterium_JdFR-51	GCA_002011435.1	63	Contig	PRJNA269163	1763844
GCA_002010385.1_Candidatus_Acetothermia_bacterium_JdFR-52	GCA_002010385.1	63	Contig	PRJNA269163	1710598
GCA_002376075.1_Acetothermia_bacterium_UBA3565	GCA_002376075.1	62.5	Scaffold	PRJNA348753	1833941
GCA_002376485.1_Acetothermia_bacterium_UBA3560	GCA_002376485.1	62.5	Scaffold	PRJNA348753	1872529
GCA_002375995.1_Acetothermia_bacterium_UBA3571	GCA_002375995.1	62.5	Scaffold	PRJNA348753	1842568
GCA_004367425.1_bacterium	GCA_004367425.1	62.5	Contig	PRJNA264811	1861918
GCA_900768315.1_Candidatus_Acetothermia_bacterium	not_found	43	Contig	PRJEB31003	2543507
GCA_012962795.1_Candidatus_Bipolaricaulota_bacterium	not_found	61	Contig	PRJNA522654	1673106
GCA_016179105.1_Candidatus_Acetothermia_bacterium	not_found	53	Contig	PRJNA640378	3712333
GCA_016196055.1_Candidatus_Acetothermia_bacterium	not_found	53	Contig	PRJNA640378	1981400
GCA_016201315.1_Candidatus_Acetothermia_bacterium	not_found	53	Contig	PRJNA640378	2534422
GCA_011052375.1_Candidatus_Fraserbacteria_bacterium	GCA_011052375.1	60	Contig	PRJNA480137	1880848
GCA_001778455.1_Candidatus_Fraserbacteria_bacterium_RBG_16_55_9	GCA_001778455.1	55.5	Scaffold	PRJNA288027	1955059
GCA_016179115.1_Candidatus_Acetothermia_bacterium	not_found	51.5	Contig	PRJNA640378	2281691
GCA_016201405.1_Candidatus_Acetothermia_bacterium	not_found	51.5	Contig	PRJNA640378	1987511
GCA_018609825.1_Candidatus_Bipolaricaulota_bacterium	not_found	65.5	Contig	PRJNA522308	2525483
GCA_015492985.1_Candidatus_Bipolaricaulota_bacterium	not_found	60.5	Contig	PRJNA546572	1393204
GCA_015490355.1_Candidatus_Bipolaricaulota_bacterium	not_found	69	Contig	PRJNA546572	1915099
GCA_015487455.1_Candidatus_Bipolaricaulota_bacterium	not_found	69	Contig	PRJNA546572	1814706
GCA_018400715.1_Candidatus_Bipolaricaulota_bacterium	not_found	52	Contig	PRJNA721826	2191777
GCA_018334595.1_Candidatus_Bipolaricaulota_bacterium	not_found	51.5	Contig	PRJNA714934	1503389
GCA_018334915.1_Candidatus_Bipolaricaulota_bacterium	not_found	45.5	Scaffold	PRJNA714934	2917656
GCA_018335015.1_Candidatus_Bipolaricaulota_bacterium	not_found	48.5	Scaffold	PRJNA714934	1956376
GCA_018335315.1_Candidatus_Bipolaricaulota_bacterium	not_found	48	Scaffold	PRJNA714934	2390829
GCA_018334895.1_Candidatus_Bipolaricaulota_bacterium	not_found	46.5	Scaffold	PRJNA714934	763522
GCA_018335255.1_Candidatus_Bipolaricaulota_bacterium	not_found	47	Scaffold	PRJNA714934	1179391
GCA_018334615.1_Candidatus_Bipolaricaulota_bacterium	not_found	47	Scaffold	PRJNA714934	1238246
GCA_018334975.1_Candidatus_Bipolaricaulota_bacterium	not_found	49.5	Scaffold	PRJNA714934	1605874
GCA_003535305.1_Candidatus_Acetothermia_bacterium	GCA_003535305.1	49.5	Scaffold	PRJNA417962	1040075
GCA_015485975.1_Candidatus_Bipolaricaulota_bacterium	not_found	56.5	Contig	PRJNA546572	711435
GCA_015485945.1_Candidatus_Bipolaricaulota_bacterium	not_found	58	Contig	PRJNA546572	1444042
GCA_003648975.1_Candidatus_Acetothermia_bacterium	not_found	61.5	Contig	PRJNA362212	796190
GCA_011042525.1_Candidatus_Acetothermia_bacterium	not_found	62	Contig	PRJNA480137	827939
GCA_003650565.1_Candidatus_Acetothermia_bacterium	not_found	61	Contig	PRJNA362212	1193032
GCA_003545155.1_Candidatus_Acetothermia_bacterium	GCA_003545155.1	55	Scaffold	PRJNA417962	1055817
GCA_000404965.1_Acetothermia_bacterium_SCGC_AAA255-C06	not_found	54.5	Contig	PRJNA192374	669384
GCA_018400195.1_Candidatus_Bipolaricaulota_bacterium	not_found	47.5	Contig	PRJNA721826	938130
GCA_018399865.1_Candidatus_Bipolaricaulota_bacterium	not_found	48.5	Contig	PRJNA721826	1331582
GCA_011044065.1_Candidatus_Acetothermia_bacterium	not_found	57.5	Contig	PRJNA480137	595079
GCA_011372235.1_Candidatus_Acetothermia_bacterium	not_found	60.5	Contig	PRJNA480137	394084
GCA_011041075.1_Candidatus_Acetothermia_bacterium	not_found	56	Contig	PRJNA480137	1840869
GCA_011388625.1_Candidatus_Acetothermia_bacterium	not_found	55.5	Contig	PRJNA480137	1509282
GCA_003979035.1_Candidatus_Bipolaricaulota_bacterium	GCA_003979035.1	60.5	Contig	PRJNA510075	1375831
GCA_016930965.1_Candidatus_Bipolaricaulota_bacterium	not_found	60	Contig	PRJNA690107	2356994
GCA_011375065.1_Candidatus_Acetothermia_bacterium	not_found	63	Contig	PRJNA480137	646556
GCA_003650505.1_Candidatus_Acetothermia_bacterium	GCA_003650505.1	62.5	Contig	PRJNA362212	1145954
GCA_018813545.1_Candidatus_Bipolaricaulota_bacterium	not_found	62.5	Contig	PRJNA627556	1318698
GCA_011048635.1_Candidatus_Acetothermia_bacterium	not_found	62.5	Contig	PRJNA480137	506512
GCA_018817505.1_Candidatus_Bipolaricaulota_bacterium	not_found	55	Contig	PRJNA627556	2657086
GCA_014860495.1_Candidatus_Bipolaricaulota_bacterium	not_found	55.5	Contig	PRJNA663545	2306679
GCA_004525685.1_Candidatus_Atribacteria_bacterium	GCA_004525685.1	56	Contig	PRJNA511814	2398585
GCA_903898515.1_freshwater_MAG_D3_bin-080_genomic	GCA_903898515.1	64.5	Contig	PRJEB38681	2011767
GCA_903857865.1_freshwater_MAG_A14_bin-2913_genomic	GCA_903857865.1	64.5	Contig	PRJEB38681	2244027
GCA_903898825.1_freshwater_MAG_D14_bin-1453_genomic	GCA_903898825.1	64.5	Contig	PRJEB38681	2252763
GCA_903859225.1_freshwater_MAG_AlinenSedimentsD2_bin-0520_genomic	GCA_903859225.1	65.5	Contig	PRJEB38681	1066947
GCA_903930365.1_freshwater_MAG_AlinenSediments_bin-4729_genomic	GCA_903930365.1	64	Contig	PRJEB38681	1757056
GCA_903909075.1_freshwater_MAG_AM-sed-core3-D1_bin-129_genomic	GCA_903909075.1	64	Contig	PRJEB38681	2127435
GCA_903884015.1_freshwater_MAG_AlinenSedimentsCore3_bin-0345_genomic	GCA_903884015.1	64	Contig	PRJEB38681	2059378
GCA_903839615.1_freshwater_MAG_AlinenSedimentsCore2_bin-0190_genomic	GCA_903839615.1	64.5	Contig	PRJEB38681	1338447

## Sheet: Table_S2
	GTDB-tk	GC	Status	Bioproject	Genome Length
Candidatus_Uabimicrobium_amorphum_GCA_009002475.1	GCF_009002475.1	39	Complete Genome	PRJDB8560	9503417
Candidatus_Kuenenia_stuttgartiensis_GCA_011066545.1	GCF_011066545.1	41	Complete Genome	PRJNA603163	4334932
Candidatus_Kuenenia_stuttgartiensis_GCA_900232105.1	GCF_900232105.1	41	Complete Genome	PRJEB22746	4406153
Candidatus_Jettenia_sp._GCA_021650895.1	not_found	39.5	Complete Genome	PRJNA556270	3822769
Planctomycetia_bacterium_GCA_015200565.1	not_found	42.5	Complete Genome	PRJNA627084	3494899
Candidatus_Brocadia_sp._GCA_016699285.1	not_found	42	Complete Genome	PRJNA629478	3260747
Candidatus_Brocadia_sp._GCA_021650915.1	not_found	45	Complete Genome	PRJNA556270	4046273
Candidatus_Brocadia_pituitae_GCA_017347445.1	not_found	43	Complete Genome	PRJDB4337	4075302
Planctomycetes_bacterium_Poly30_GCA_007751475.1	GCF_007751475.1	67	Complete Genome	PRJNA485700	7718526
Planctomycetes_bacterium_Pla163_GCA_007750655.1	GCF_007750655.1	70.5	Complete Genome	PRJNA485700	4954743
Planctomycetes_bacterium_Pla133_GCA_007748095.1	GCF_007748095.1	70	Complete Genome	PRJNA485700	6945020
Planctomycetes_bacterium_Pla86_GCA_007751255.1	GCF_007751255.1	70	Complete Genome	PRJNA485700	6947277
Planctomycetales_bacterium_GCA_022646745.1	not_found	60.5	Complete Genome	PRJNA648801	4112261
Anaerohalosphaera_lusitana_GCA_002007645.1	GCF_002007645.1	51.5	Complete Genome	PRJNA369385	4250973
Limihaloglobus_sulfuriphilus_GCA_001999965.1	GCF_001999965.1	47	Complete Genome	PRJNA369380	3868357
Sedimentisphaera_cyanobacteriorum_GCA_001997385.1	GCF_001997385.1	46	Complete Genome	PRJNA369350	2951611
Sedimentisphaera_salicampi_GCA_002117005.1	GCF_002117005.1	46	Complete Genome	PRJNA369381	3192293
Planctomycetia_bacterium_GCA_015709575.1	not_found	67	Complete Genome	PRJNA627084	3887419
Planctomycetia_bacterium_GCA_015200345.1	not_found	63	Complete Genome	PRJNA627084	3877392
Phycisphaerae_bacterium_RAS2_GCA_007753915.1	GCF_007753915.1	62.5	Complete Genome	PRJNA485700	4324589
Humisphaera_borealis_GCA_015169395.1	not_found	63	Complete Genome	PRJNA672121	7189892
Phycisphaeraceae_bacterium_GCA_015709595.1	not_found	67	Complete Genome	PRJNA627084	3841330
Phycisphaerales_bacterium_GCA_016699835.1	not_found	65	Complete Genome	PRJNA629478	3355795
Planctomycetales_bacterium_ZRK34_GCA_014873095.1	not_found	61.5	Complete Genome	PRJNA622387	5710378
Planctomycetes_bacterium_syqfu_GCA_020974905.1	not_found	51.5	Complete Genome	PRJNA781003	7376598
Phycisphaera_mikurensis_NBRC_102666_GCA_000284115.1	GCF_000284115.1	73	Complete Genome	PRJDB46	3884382
Mucisphaera_calidilacus_GCA_007748075.1	GCF_007748075.1	63.5	Complete Genome	PRJNA485700	3486541
Poriferisphaera_corsica_GCA_007747445.1	GCF_007747445.1	48.5	Complete Genome	PRJNA485700	4291168
Planctomycetota_bacterium_GCA_016350165.1	not_found	46	Complete Genome	PRJNA685606	5234020
Isosphaera_pallida_ATCC_43644_GCA_000186345.1	GCF_000186345.1	62	Complete Genome	PRJNA32825	5529304
Singulisphaera_acidiphila_DSM_18658_GCA_000242455.3	not_found	62	Complete Genome	PRJNA52461	9755686
Aquisphaera_giovannonii_GCA_008087625.1	GCF_008087625.1	70.5	Complete Genome	PRJNA485700	10526296
Planctomyces_sp._SH-PL62_GCA_001610895.1	GCF_001610895.1	69	Complete Genome	PRJNA277747	6784659
Paludisphaera_borealis_GCA_001956985.1	GCF_001956985.1	66	Complete Genome	PRJNA354242	7651896
Tuwongella_immobilis_GCA_901538355.1	GCF_901538355.1	58	Complete Genome	PRJEB31922	6690754
Telmatocola_sphagniphila_GCA_018398935.1	not_found	52.5	Complete Genome	PRJNA729228	6592641
Limnoglobus_roseus_GCA_008254045.1	GCF_008254045.1	65.5	Complete Genome	PRJNA556575	9378099
Urbifossiella_limnaea_GCA_007747215.1	GCF_007747215.1	71	Complete Genome	PRJNA485700	7795793
Frigoriglobus_tundricola_GCA_013128195.2	not_found	67	Complete Genome	PRJNA630380	9857393
Gemmata_obscuriglobus_GCA_003149495.1	GCF_003149495.1	67	Complete Genome	PRJNA429867	8998893
Gemmata_obscuriglobus_GCA_008065095.1	GCF_008065095.1	67	Complete Genome	PRJNA485700	8999201
Gemmata_sp._SH-PL17_GCA_001610855.1	GCF_001610855.1	64	Complete Genome	PRJNA277747	9045424
Gemmata_massiliana_GCA_901538265.1	GCF_901538265.1	63.5	Complete Genome	PRJEB31945	10135216
Planctomycetes_bacterium_Pan216_GCA_007748055.1	GCF_007748055.1	61.5	Complete Genome	PRJNA485700	7613473
Planctopirus_ephydatiae_GCA_007752345.1	GCF_007752345.1	53.5	Complete Genome	PRJNA485700	5214061
Planctopirus_limnophila_DSM_3776_GCA_000092105.1	GCF_000092105.1	53.5	Complete Genome	PRJNA29411	5460085
Rubinisphaera_brasiliensis_DSM_5305_GCA_000165715.3	not_found	56	Complete Genome	PRJNA47863	6006602
Planctomyces_sp._SH-PL14_GCA_001610835.1	GCF_001610835.1	65.5	Complete Genome	PRJNA277747	8442773
Maioricimonas_rarisocia_GCA_007747795.1	GCF_007747795.1	63	Complete Genome	PRJNA485700	7744989
Fuerstiella_marisgermanici_GCA_001983935.1	GCF_001983935.1	55.5	Complete Genome	PRJNA341581	8920478
Symmachiella_dynata_GCA_007747995.1	GCF_007747995.1	55	Complete Genome	PRJNA485700	7767809
Polystyrenella_longa_GCA_007750395.1	GCF_007750395.1	50	Complete Genome	PRJNA485700	6125480
Gimesia_maris_GCA_007747015.1	GCF_007747015.1	50	Complete Genome	PRJNA485700	7626893
Gimesia_maris_GCA_009720545.1	GCF_009720545.1	50	Complete Genome	PRJNA564883	7818248
Gimesia_maris_GCA_008298035.1	GCF_008298035.1	50	Complete Genome	PRJNA485700	7816689
Gimesia_benthica_GCA_009720525.1	GCF_009720525.1	52.5	Complete Genome	PRJNA564883	8027492
Gimesia_panareensis_GCA_007751945.1	GCF_007751945.1	53	Complete Genome	PRJNA485700	8260309
Gimesia_panareensis_GCA_007748015.1	GCF_007748015.1	53.5	Complete Genome	PRJNA485700	7983903
Planctomycetales_bacterium_10988_GCA_009664345.1	GCF_009664345.1	50	Complete Genome	PRJNA559848	6649480
Thermogutta_terrifontis_GCA_002277955.1	GCF_002277955.1	57	Complete Genome	PRJNA354233	4810751
Adhaeretor_mobilis_GCA_007741515.1	GCF_007741515.1	55	Complete Genome	PRJNA357569	5996859
Lacipirellula_parvula_GCA_009177095.1	GCF_009177095.1	61.5	Complete Genome	PRJDB8786	6922258
Aeoliella_mucimassa_GCA_007748035.1	GCF_007748035.1	57.5	Complete Genome	PRJNA485700	6608792
Pirellulimonas_nuda_GCA_007750855.1	GCF_007750855.1	66	Complete Genome	PRJNA485700	6618662
Planctomycetes_bacterium_K2D_GCA_007753455.1	GCF_007753455.1	64	Complete Genome	PRJNA522774	5839026
Bremerella_volcania_GCA_020150455.1	not_found	53.5	Complete Genome	PRJNA764010	6657864
Bremerella_volcania_GCA_007748115.1	GCF_007748115.1	56	Complete Genome	PRJNA485700	6496182
Lignipirellula_cremea_GCA_007751035.1	GCF_007751035.1	61	Complete Genome	PRJNA485700	9565229
Pirellula_staleyi_DSM_6068_GCA_000025185.1	GCF_000025185.1	57	Complete Genome	PRJNA29845	6196199
Anatilimnocola_aggregata_GCA_007747655.1	GCF_007747655.1	57.5	Complete Genome	PRJNA485700	9007740
Mariniblastus_fucicola_GCA_008087665.1	GCF_008087665.1	53	Complete Genome	PRJNA485700	6570840
Aureliella_helgolandensis_GCA_007752135.1	GCF_007752135.1	55	Complete Genome	PRJNA485700	8439957
Pirellula_sp._SH-Sr6A_GCA_001610875.1	GCF_001610875.1	54	Complete Genome	PRJNA277747	6534136
Rosistilla_oblonga_GCA_007751715.1	GCF_007751715.1	58	Complete Genome	PRJNA485700	7250512
Roseimaritima_ulvae_GCA_008065135.1	GCF_008065135.1	59	Complete Genome	PRJNA485700	8212515
Roseimaritima_multifibrata_GCA_007741495.1	GCF_007741495.1	54.5	Complete Genome	PRJNA357569	7216590
Rhodopirellula_baltica_SH_1_GCA_000196115.1	GCF_000196115.1	55	Complete Genome	PRJNA413	7145576
Rhodopirellula_sp._P2_GCA_028768465.1	not_found	57	Complete Genome	PRJNA932611	7291416
Planctomycetes_bacterium_K23_9_GCA_007741555.1	GCF_007741555.1	54.5	Complete Genome	PRJNA357569	7948699
Rubripirellula_lacrimiformis_GCA_007741535.1	GCF_007741535.1	57	Complete Genome	PRJNA357569	8542491

## Sheet: Table_S3
	Bioproject	Genbank ID	Genbank-GTDB-tk	Refseq-GTDB-tk	Status	Genome length	GC
Acaryochloris_marina_MBIC11017	PRJNA12997	GCA_000018105.1	not_found	GCF_00018105	Complete	8.3616	46.9889
Acaryochloris_marina_S15	PRJNA649288	GCA_018336915.1	not_found	not_found	Complete	7.11277	46.7857
Allocoleopsis_franciscana_PCC_7113	PRJNA158839	GCA_000317515.1	not_found	GCF_00317515	Complete	7.96651	46.2006
Anabaena_cylindrica_PCC_7122	PRJNA43355	GCA_000317695.1	not_found	GCF_00317695	Complete	7.06328	38.7952
Anabaena_sp._90	PRJNA30803	GCA_000312705.1	not_found	not_found	Complete	5.30567	38.0907
Anabaena_sp._WA102	PRJNA282166	GCA_001277295.1	not_found	GCF_01277295	Complete	5.78203	38.3841
Anabaena_sp._YBS01	PRJNA505418	GCA_009498015.1	not_found	not_found	Complete	7.0132	41.4
Anthocerotibacter_panamensis_C109	PRJNA665722	GCA_018389385.1	not_found	not_found	Complete	4.1878	55.5
Aphanizomenon_flos-aquae_DEX188	PRJNA612507	GCA_017346855.1	not_found	not_found	Complete	4.53808	37.1
Aphanizomenon_flos-aquae_KM1D3_PB	PRJNA612507	GCA_017346875.1	not_found	not_found	Complete	6.07132	38.4
Calothrix_sp._NIES-2098	PRJDB5665	GCA_002368175.1	not_found	GCF_02368175	Complete	8.87863	41.1825
Calothrix_sp._NIES-3974	PRJDB5665	GCA_002368395.1	not_found	GCF_02368395	Complete	5.98588	41.5
Calothrix_sp._NIES-4071	PRJDB5665	GCA_002368455.1	not_found	not_found	Complete	12.0493	39.0421
Calothrix_sp._NIES-4101	PRJDB5665	GCA_004296455.1	GCA_004296455.1	not_found	Complete	7.58683	39.6467
Calothrix_sp._PCC_6303	PRJNA158041	GCA_000317435.1	not_found	GCF_00317435	Complete	6.96039	39.8015
Calothrix_sp._PCC_7507	PRJNA158683	GCA_000316575.1	not_found	GCF_00316575	Complete	7.02322	42.2
Candidatus_Atelocyanobacterium_thalassa_isolate_ALOHA	PRJNA30917	GCA_000025125.1	not_found	GCF_00025125	Complete	1.44381	31.1
Candidatus_Melainabacteria_bacterium	PRJNA629478	GCA_016699165.1	not_found	not_found	Complete	5.03791	44.4
Candidatus_Melainabacteria_bacterium_MEL.A1	PRJNA321218	GCA_001765415.1	GCA_001765415.1	not_found	Complete	1.86734	32.9
Candidatus_Paraprochloron_terpiosi_LD05	PRJNA665642	GCA_018141785.1	not_found	not_found	Complete	3.8398	44.5
Chondrocystis_sp._NIES-4102	PRJDB5665	GCA_002368355.1	not_found	GCF_02368355	Complete	5.00252	36.5998
Chroococcidiopsis_thermalis_PCC_7203	PRJNA38119	GCA_000317125.1	not_found	GCF_00317125	Complete	6.6894	44.4387
Crinalium_epipsammum_PCC_9333	PRJNA158835	GCA_000317495.1	not_found	GCF_00317495	Complete	5.62041	40.1979
Crocosphaera_subtropica_ATCC_51142	PRJNA20319	GCA_000017845.1	not_found	GCF_00017845	Complete	5.46038	37.967
Cyanobacterium_aponinum_PCC_10605	PRJNA158691	GCA_000317675.1	not_found	GCF_00317675	Complete	4.17697	34.9729
Cyanobacterium_sp._HL-69	PRJNA283228	GCA_002813895.1	GCA_002813895.1	not_found	Complete	3.29695	37.6611
Cyanobium_gracile_PCC_6307	PRJNA158695	GCA_000316515.1	not_found	GCF_00316515	Complete	3.34236	68.7
Cyanobium_sp._M30B3	PRJNA721826	GCA_018399015.1	not_found	not_found	Complete	3.1803	67.8
Cyanobium_sp._NIES-981	PRJEB14035	GCA_900088535.1	not_found	GCF_00088535	Complete	3.02155	68.6
Cyanobium_sp._NS01	PRJNA596899	GCA_014280235.1	not_found	GCF_14280235	Complete	2.74809	67.9
Cylindrospermopsis_curvispora_GIHE-G1	PRJNA616171	GCA_014489415.1	not_found	GCF_14489415	Complete	4.05721	40.117
Cylindrospermopsis_raciborskii_N8	PRJNA719955	GCA_018139025.1	not_found	not_found	Complete	3.85717	40.1
Dactylococcopsis_salina_PCC_8305	PRJNA158703	GCA_000317615.1	not_found	GCF_00317615	Complete	3.78101	42.4
Dolichospermum_sp._DET69	PRJNA523639	GCA_017355425.1	not_found	not_found	Complete	6.04006	37.7731
Dolichospermum_sp._DL01	PRJNA612507	GCA_017346835.1	not_found	not_found	Complete	4.82723	38.2
Dolichospermum_sp._LBC05a	PRJNA612507	GCA_017346815.1	not_found	not_found	Complete	5.17859	38.2
Dolichospermum_sp._UHCC_0315A	PRJNA377208	GCA_008121535.1	not_found	not_found	Complete	5.64202	38.1897
Dolichospermum_sp._UKL201	PRJNA612507	GCA_017346795.1	not_found	not_found	Complete	5.29436	38.2
Euhalothece_natronophila_Z-M001	PRJNA557809	GCA_007904085.1	not_found	GCF_07904085	Complete	3.52431	40.9651
Fischerella_sp._NIES-3754	PRJDB4348	GCA_001548455.1	not_found	not_found	Complete	5.82686	40.9919
Geitlerinema_sp._PCC_7407	PRJNA158833	GCA_000317045.1	not_found	GCF_00317045	Complete	4.68111	58.5
Geminocystis_sp._NIES-3708	PRJDB3512	GCA_001548095.1	not_found	GCF_01548095	Complete	4.04208	32.3045
Geminocystis_sp._NIES-3709	PRJDB3579	GCA_001548115.1	not_found	GCF_01548115	Complete	4.42606	33.3154
Gloeobacter_kilaueensis_JS1	PRJNA162637	GCA_000484535.1	not_found	GCF_00484535	Complete	4.72479	60.5
Gloeobacter_violaceus_PCC_7421	PRJNA9606	GCA_000011385.1	not_found	GCF_00011385	Complete	4.65902	62
Gloeocapsa_sp._PCC_7428	PRJNA158831	GCA_000317555.1	not_found	GCF_00317555	Complete	5.88271	43.3899
Gloeothece_citriformis_PCC_7424	PRJNA20479	GCA_000021825.1	not_found	GCF_00021825	Complete	6.55417	38.5033
Gloeothece_verrucosa_PCC_7822	PRJNA28535	GCA_000147335.1	not_found	GCF_00147335	Complete	7.84195	39.874
Halomicronema_hongdechloris_C2206	PRJNA280640	GCA_002075285.3	not_found	GCF_02075285	Complete	5.57784	54.6
Halothece_sp._PCC_7418	PRJNA40817	GCA_000317635.1	not_found	GCF_00317635	Complete	4.17917	42.9
Leptolyngbya_boryana_IAM_M-101	PRJDB706	GCA_002142475.1	not_found	not_found	Complete	6.80347	47.013
Leptolyngbya_boryana_NIES-2135	PRJDB5665	GCA_002368255.1	not_found	not_found	Complete	7.23367	47.0072
Leptolyngbya_boryana_dg5	PRJDB706	GCA_002142495.1	not_found	not_found	Complete	6.80347	47.013
Leptolyngbya_sp._BL0902	PRJNA580147	GCA_016403105.1	not_found	not_found	Complete	4.71021	57.6313
Leptolyngbya_sp._NIES-3755	PRJDB4349	GCA_001548435.1	not_found	GCF_01548435	Complete	6.76166	46.6565
Leptolyngbya_sp._O-77	PRJDB4517	GCA_001548395.1	not_found	GCF_01548395	Complete	5.48026	55.9
Leptolyngbya_sp._PCC_7376	PRJNA43487	GCA_000316605.1	not_found	GCF_00316605	Complete	5.12595	43.9
Microcystis_aeruginosa	PRJDB11480	GCA_019704275.1	not_found	not_found	Complete	5.5011	42.6121
Microcystis_aeruginosa_FD4	PRJNA595771	GCA_009792235.1	not_found	GCF_09792235	Complete	5.49311	42.5936
Microcystis_aeruginosa_NIES-2481	PRJNA291808	GCA_001704955.2	not_found	not_found	Complete	4.44055	42.8601
Microcystis_aeruginosa_NIES-2549	PRJNA280892	GCA_000981785.2	not_found	GCF_00981785	Complete	4.3012	42.9032
Microcystis_aeruginosa_NIES-298	PRJNA490627	GCA_010196425.1	not_found	GCF_10196425	Complete	5.01508	42.5859
Microcystis_aeruginosa_NIES-843	PRJDA27835	GCA_000010625.1	not_found	GCF_00010625	Complete	5.84279	42.3
Microcystis_aeruginosa_PCC_7806SL	PRJNA343379	GCA_002095975.1	not_found	not_found	Complete	5.13934	42.1
Microcystis_panniformis_FACHB-1757	PRJNA277430	GCA_001264245.1	not_found	GCF_01264245	Complete	5.68684	42.4
Microcystis_sp._MC19	PRJNA378573	GCA_003019735.1	not_found	not_found	Complete	5.02024	42.7
Microcystis_viridis_NIES-102	PRJDB6539	GCA_003945305.1	not_found	not_found	Complete	5.8742	42.4
Nodularia_spumigena_UHCC_0039	PRJNA352241	GCA_003054475.1	not_found	not_found	Complete	5.38661	41.264
Nostoc_edaphicum_CCNP1411	PRJNA638531	GCA_014023275.1	not_found	GCF_14023275	Complete	8.31632	41.5648
Nostoc_flagelliforme_CCNUN1	PRJNA407846	GCA_002813575.1	not_found	GCF_02813575	Complete	10.2312	41.8435
Nostoc_punctiforme_PCC_73102	PRJNA216	GCA_000020025.1	not_found	GCF_00020025	Complete	9.05919	41.3416
Nostoc_sp._ATCC_53789	PRJNA588357	GCA_009873495.1	not_found	GCF_09873495	Complete	8.65373	41.385
Nostoc_sp._C052	PRJNA534312	GCA_013393905.1	not_found	GCF_13393905	Complete	9.87983	41.4874
Nostoc_sp._C057	PRJNA534312	GCA_013393925.1	not_found	not_found	Complete	9.23445	41.4687
Nostoc_sp._CENA543	PRJNA401388	GCA_002896875.1	not_found	GCF_02896875	Complete	7.20764	40.8022
Nostoc_sp._HK-01	PRJDB5665	GCA_003990705.1	GCA_003990705.1	not_found	Complete	7.5277	40.3884
Nostoc_sp._MS1	PRJDB10449	GCA_019976755.1	not_found	not_found	Complete	7.90115	40.4951
Nostoc_sp._NIES-3756	PRJDB4341	GCA_001548375.1	not_found	GCF_01548375	Complete	6.98757	40.5485
Nostoc_sp._PCC_7107	PRJNA158705	GCA_000316625.1	not_found	GCF_00316625	Complete	6.32982	40.4
Nostoc_sp._PCC_7524	PRJNA158707	GCA_000316645.1	not_found	GCF_00316645	Complete	6.71887	41.4991
Nostoc_sp._TCL240-02	PRJNA534312	GCA_013343235.1	not_found	GCF_13343235	Complete	7.88725	41.3
Nostoc_sp._TCL26-01	PRJNA534312	GCA_013393945.1	not_found	GCF_13393945	Complete	7.38768	41.0468
Nostoc_sphaeroides	PRJNA488142	GCA_003443655.1	not_found	GCF_03443655	Complete	6.68449	41.5803
Nostoc_sphaeroides_CCNUC1	PRJNA576362	GCA_009372195.1	not_found	not_found	Complete	9.51639	41.3031
Nostocales_cyanobacterium_HT-58-2	PRJNA369278	GCA_002163975.1	not_found	GCF_02163975	Complete	7.89957	42.6036
Oscillatoria_acuminata_PCC_6304	PRJNA158709	GCA_000317105.1	not_found	GCF_00317105	Complete	7.80427	47.611
Oscillatoria_nigro-viridis_PCC_7112	PRJNA158711	GCA_000317475.1	not_found	GCF_00317475	Complete	8.27225	45.8127
Oxynema_aestuarii_AP17	PRJNA614629	GCA_012295525.1	not_found	GCF_12295525	Complete	6.35775	51.5
Parasynechococcus_marenigrum_WH_8102	PRJNA230	GCA_000195975.1	not_found	GCF_00195975	Complete	2.43443	59.4
Planktothrix_agardhii_NIES-204	PRJDB4739	GCA_003609755.1	GCA_003609755.1	not_found	Complete	5.08413	39.6424
Pleurocapsa_sp._PCC_7327	PRJNA158829	GCA_000317025.1	not_found	GCF_00317025	Complete	4.98682	45.2
Prochlorococcus_marinus_str._AS9601	PRJNA13548	GCA_000015645.1	not_found	GCF_00015645	Complete	1.66989	31.3
Prochlorococcus_marinus_str._MIT_9215	PRJNA18633	GCA_000018065.1	not_found	GCF_00018065	Complete	1.73879	31.1
Prochlorococcus_marinus_str._MIT_9301	PRJNA15746	GCA_000015965.1	not_found	GCF_00015965	Complete	1.64188	31.3
Prochlorococcus_marinus_str._MIT_9303	PRJNA13496	GCA_000015705.1	not_found	not_found	Complete	2.68268	50
Prochlorococcus_marinus_str._MIT_9312	PRJNA13910	GCA_000012645.1	not_found	GCF_00012645	Complete	1.7092	31.2
Prochlorococcus_marinus_str._MIT_9313	PRJNA220	GCA_000011485.1	not_found	GCF_00011485	Complete	2.41087	50.7
Prochlorococcus_marinus_str._MIT_9515	PRJNA13617	GCA_000015665.1	not_found	GCF_00015665	Complete	1.70418	30.8
Prochlorococcus_marinus_str._NATL1A	PRJNA15660	GCA_000015685.1	not_found	not_found	Complete	1.86473	35
Prochlorococcus_marinus_str._NATL2A	PRJNA13911	GCA_000012465.1	not_found	GCF_00012465	Complete	1.8429	35.1
Prochlorococcus_marinus_subsp._marinus_str._CCMP1375	PRJNA419	GCA_000007925.1	not_found	GCF_00007925	Complete	1.75108	36.4
Prochlorococcus_marinus_subsp._pastoris_str._CCMP1986	PRJNA213	GCA_000011465.1	not_found	GCF_00011465	Complete	1.65799	30.8
Prochlorococcus_sp._MIT_0604	PRJNA246696	GCA_000757845.1	not_found	GCF_00757845	Complete	1.78006	31.2
Prochlorococcus_sp._MIT_0801	PRJNA246696	GCA_000757865.1	not_found	GCF_00757865	Complete	1.9292	34.9
Pseudanabaena_sp._ABRG5-3	PRJDB4831	GCA_003967015.1	not_found	GCF_03967015	Complete	5.65797	42.1874
Pseudanabaena_sp._PCC_7367	PRJNA158713	GCA_000317065.1	not_found	GCF_00317065	Complete	4.88568	46.2126
Richelia_sinica_FACHB-800	PRJNA380678	GCA_019056575.1	not_found	not_found	Complete	5.72949	39.7
Rippkaea_orientalis_PCC_8801	PRJNA20503	GCA_000021805.1	not_found	GCF_00021805	Complete	4.78769	39.7959
Rivularia_sp._PCC_7116	PRJNA63147	GCA_000316665.1	not_found	GCF_00316665	Complete	8.72877	37.4958
Stanieria_cyanosphaera_PCC_7437	PRJNA158877	GCA_000317575.1	not_found	GCF_00317575	Complete	5.54499	36.2677
Stanieria_sp._NIES-3757	PRJDB4607	GCA_002355455.1	not_found	GCF_02355455	Complete	5.46331	36.5525
Synechococcus_elongatus_PCC_6301	PRJNA13282	GCA_000010065.1	not_found	GCF_00010065	Complete	2.69625	55.5
Synechococcus_elongatus_UTEX_3055	PRJNA496333	GCA_003957805.1	not_found	not_found	Complete	2.88122	55.1289
Synechococcus_sp._A15-127	PRJNA596899	GCA_014280215.1	not_found	not_found	Complete	2.54346	60.6
Synechococcus_sp._A15-24	PRJNA596899	GCA_014280195.1	not_found	GCF_14280195	Complete	2.30537	59.6
Synechococcus_sp._A15-28	PRJNA596899	GCA_014280175.1	not_found	GCF_14280175	Complete	2.34159	60.1
Synechococcus_sp._A15-44	PRJNA596899	GCA_014280115.1	not_found	not_found	Complete	2.62196	60.8
Synechococcus_sp._A15-60	PRJNA596899	GCA_014280095.1	not_found	not_found	Complete	2.5434	58.2
Synechococcus_sp._A15-62	PRJNA596899	GCA_014280075.1	not_found	not_found	Complete	2.29414	59.9
Synechococcus_sp._A18-25c	PRJNA596899	GCA_014280035.1	not_found	GCF_14280035	Complete	2.51136	58.2
Synechococcus_sp._BIOS-U3-1	PRJNA596899	GCA_014279975.1	not_found	GCF_14279975	Complete	2.71083	55
Synechococcus_sp._BMK-MC-1	PRJNA596899	GCA_014279955.1	not_found	not_found	Complete	2.60115	60.4
Synechococcus_sp._CB0101	PRJNA46501	GCA_000179235.2	not_found	GCF_00179235	Complete	2.78965	64.1
Synechococcus_sp._CBW1002	PRJNA657291	GCA_015840915.1	not_found	not_found	Complete	3.85412	64.6
Synechococcus_sp._CBW1004	PRJNA657291	GCA_015840715.1	not_found	not_found	Complete	3.67232	67.1
Synechococcus_sp._CBW1006	PRJNA657291	GCA_015840525.1	not_found	not_found	Complete	3.86013	64.6
Synechococcus_sp._CBW1107	PRJNA657291	GCA_015841355.1	not_found	not_found	Complete	3.20209	66.3
Synechococcus_sp._CBW1108	PRJNA657291	GCA_015840335.1	not_found	not_found	Complete	3.22622	63.7
Synechococcus_sp._CC9311	PRJNA12530	GCA_000014585.1	not_found	GCF_00014585	Complete	2.60675	52.4
Synechococcus_sp._CC9902	PRJNA13655	GCA_000012505.1	not_found	GCF_00012505	Complete	2.23483	54.2
Synechococcus_sp._JA-3-3Ab	PRJNA16251	GCA_000013205.1	not_found	GCF_00013205	Complete	2.93277	60.2
Synechococcus_sp._KORDI-100	PRJNA207982	GCA_000737535.1	not_found	GCF_00737535	Complete	2.789	57.5
Synechococcus_sp._KORDI-49	PRJNA207983	GCA_000737575.1	not_found	GCF_00737575	Complete	2.58581	61.4
Synechococcus_sp._KORDI-52	PRJNA207984	GCA_000737595.1	not_found	GCF_00737595	Complete	2.57207	59.1
Synechococcus_sp._LTW-R	PRJNA645008	GCA_014217875.1	not_found	GCF_14217875	Complete	2.41553	62.6
Synechococcus_sp._M16.1	PRJNA596899	GCA_014279895.1	not_found	GCF_14279895	Complete	2.11224	61.4
Synechococcus_sp._MEDNS5	PRJNA596899	GCA_014279875.1	not_found	GCF_14279875	Complete	2.43587	59.1
Synechococcus_sp._MIT_S9220	PRJNA596899	GCA_014304815.1	not_found	GCF_14304815	Complete	2.42417	56.4
Synechococcus_sp._MVIR-18-1	PRJNA596899	GCA_014279835.1	not_found	GCF_14279835	Complete	2.45197	53.4
Synechococcus_sp._Minos11	PRJNA596899	GCA_014279855.1	not_found	not_found	Complete	2.28434	60.5
Synechococcus_sp._NIES-970	PRJDB4740	GCA_002356215.1	not_found	GCF_02356215	Complete	3.12386	49.4284
Synechococcus_sp._NOUM97013	PRJNA596899	GCA_014279815.1	not_found	GCF_14279815	Complete	2.55271	58.8
Synechococcus_sp._PCC_6312	PRJNA158717	GCA_000316685.1	not_found	GCF_00316685	Complete	3.7205	48.4881
Synechococcus_sp._PCC_7002	PRJNA28247	GCA_000019485.1	not_found	not_found	Complete	3.40993	49.1616
Synechococcus_sp._PCC_7003	PRJNA308952	GCA_001693255.1	not_found	GCF_01693255	Complete	3.34509	49.3031
Synechococcus_sp._PCC_7117	PRJNA308952	GCA_001693275.1	not_found	GCF_01693275	Complete	3.4321	49.1233
Synechococcus_sp._PCC_73109	PRJNA308952	GCA_001521855.1	not_found	not_found	Complete	3.29868	49.3382
Synechococcus_sp._PCC_7502	PRJNA159509	GCA_000317085.1	not_found	GCF_00317085	Complete	3.58373	40.6019
Synechococcus_sp._PCC_8807	PRJNA308952	GCA_001693295.1	not_found	not_found	Complete	3.30409	49.3702
Synechococcus_sp._PROS-7-1	PRJNA596899	GCA_014279795.1	not_found	GCF_14279795	Complete	2.56522	59.3
Synechococcus_sp._PROS-9-1	PRJNA596899	GCA_014279775.1	not_found	GCF_14279775	Complete	2.27394	53.9
Synechococcus_sp._PROS-U-1	PRJNA596899	GCA_014279755.1	not_found	GCF_14279755	Complete	2.576	58.4
Synechococcus_sp._RCC307	PRJNA13654	GCA_000063525.1	not_found	GCF_00063525	Complete	2.22491	60.8
Synechococcus_sp._ROS8604	PRJNA596899	GCA_014279655.1	not_found	not_found	Complete	2.8769	54
Synechococcus_sp._RS9902	PRJNA596899	GCA_014279635.1	not_found	not_found	Complete	2.48122	59.8
Synechococcus_sp._RS9907	PRJNA596899	GCA_014279615.1	not_found	not_found	Complete	2.58163	60.4
Synechococcus_sp._RS9909	PRJNA596899	GCA_014279595.1	not_found	GCF_14279595	Complete	2.60317	64.4
Synechococcus_sp._RSCCF101	PRJNA518028	GCA_008807075.1	not_found	GCF_08807075	Complete	2.98485	68
Synechococcus_sp._SYN20	PRJNA596899	GCA_014279555.1	not_found	not_found	Complete	2.72863	53.4
Synechococcus_sp._SynAce01	PRJNA352894	GCA_001885215.1	not_found	GCF_01885215	Complete	2.75063	63.9
Synechococcus_sp._TAK9802	PRJNA596899	GCA_014279535.1	not_found	not_found	Complete	2.19039	60.8
Synechococcus_sp._WH_7803	PRJNA13642	GCA_000063505.1	not_found	GCF_00063505	Complete	2.36698	60.2
Synechococcus_sp._WH_8101	PRJNA518918	GCA_004209775.1	not_found	GCF_04209775	Complete	2.63029	63.3
Synechococcus_sp._WH_8109	PRJNA37911	GCA_000161795.2	not_found	GCF_00161795	Complete	2.11151	60.1
Synechococcus_sp._WH_8103	PRJEB8389	GCA_001182765.1	not_found	not_found	Complete	2429688	59
Synechocystis_sp._IPPAS_B-1465	PRJNA438225	GCA_003015225.1	not_found	not_found	Complete	3.95099	47.3509
Synechocystis_sp._PCC_6714	PRJNA176824	GCA_000478825.2	not_found	GCF_00478825	Complete	3.73889	47.5391
Synechocystis_sp._PCC_6803	PRJNA715740	GCA_018845095.1	not_found	not_found	Complete	3.94754	47.3511
Synechocystis_sp._PCC_6803_substr._GT-I	PRJDA72559	GCA_000284135.1	not_found	not_found	Complete	3.57	47.7
Synechocystis_sp._PCC_6803_substr._PCC-N	PRJDA72561	GCA_000284215.1	not_found	not_found	Complete	3.5701	47.7
Synechocystis_sp._PCC_6803_substr._PCC-P	PRJDA72557	GCA_000284455.1	not_found	GCF_00284455	Complete	3.57011	47.7
Synechocystis_sp._PCC_7338	PRJNA629670	GCA_018282115.1	not_found	not_found	Complete	3.8328	47.7191
Synechocystis_sp._PCC_7339	PRJNA671791	GCA_019924095.1	not_found	not_found	Complete	3.87686	47.6075
Thermoleptolyngbya_sp._PKUAC-SCTB121	PRJNA701401	GCA_016919485.1	not_found	not_found	Complete	5.49038	56.3
Thermosynechococcus_sp._CL-1	PRJNA544238	GCA_008386235.1	not_found	GCF_08386235	Complete	2.64782	53.5
Thermosynechococcus_sp._TA-1	PRJNA702872	GCA_017086385.1	not_found	not_found	Complete	2.65872	53.6
Thermosynechococcus_vestitus_BP-1	PRJNA308	GCA_000011345.1	not_found	GCF_00011345	Complete	2.59386	53.9
Tolypothrix_sp._PCC_7910	PRJNA610494	GCA_011769525.1	not_found	GCF_11769525	Complete	8.76153	40.6234
Trichormus_variabilis_0441	PRJNA598299	GCA_009856605.1	not_found	GCF_09856605	Complete	7.09601	41.3621
Trichormus_variabilis_ATCC_29413	PRJNA10642	GCA_000204075.1	not_found	not_found	Complete	7.10575	41.3911
cyanobacterium_endosymbiont_of_Epithemia_turgida_isolate_EtSB_Lake_Yunoko	PRJDB498	GCA_000829235.1	not_found	not_found	Complete	2.79432	33.4
cyanobacterium_endosymbiont_of_Rhopalodia_gibberula	PRJDB4388	GCA_003574135.1	not_found	GCF_03574135	Complete	3.02031	33.9
Arthrospira_sp._PCC_9108	PRJNA506019	GCA_016745315.2	not_found	not_found	Complete	6.76397	44
Calothrix_sp._336/3	PRJNA255071	GCA_000734895.2	not_found	GCF_00734895	Complete	6.42013	41
Calothrix_sp._PCC_7716	PRJDB11994	GCA_019977735.1	not_found	not_found	Complete	12.3671	38
Dolichospermum_flos-aquae_CCAP_1403/13F	PRJNA622823	GCA_012516395.1	not_found	GCF_12516395	Complete	5.22068	38
Kovacikia_minuta_CCNUW1	PRJNA761894	GCA_020091585.1	not_found	not_found	Complete	8.56434	49
Leptolyngbya_sp._PKUAC-SCTE412	PRJNA716429	GCA_019891175.1	not_found	not_found	Complete	6.42606	50.5
Moorena_producens_PAL-8-15-08-1	PRJNA345358	GCA_001767235.1	not_found	GCF_01767235	Complete	9.70866	43.5
'Nostoc_azollae'_0708	PRJNA30807	GCA_000196515.1	not_found	GCF_00196515	Complete	5.48614	38
Nostoc_sp._Lobaria_pulmonaria_5183_cyanobiont	PRJNA275880	GCA_002949795.1	not_found	GCF_02949795	Complete	7.33991	41.5
Nostoc_sp._PCC_7120_=_FACHB-418	PRJNA244	GCA_000009705.1	not_found	GCF_00009705	Complete	7.21179	41
Nostoc_sp._Peltigera_membranacea_cyanobiont_N6	PRJNA279350	GCA_002949735.1	not_found	GCF_02949735	Complete	8.89859	41
Nostoc_sp._UHCC_0702	PRJNA704553	GCA_017164015.1	not_found	not_found	Complete	8.5874	41.5
[Phormidium]_sp._ETS-05	PRJNA622676	GCA_016446395.1	not_found	not_found	Complete	6.28678	49.5
Phormidium_sp._PBR-2020	PRJNA377096	GCA_020386575.1	not_found	not_found	Complete	5.00005	51.5
Thermostichus_lividus_PCC_6715	PRJNA352894	GCA_002754935.1	not_found	GCF_02754935	Complete	2.65974	53.5
Synechococcus_sp._JA-2-3B_a_2-13	PRJNA16252	GCA_000013225.1	not_found	GCF_00013225	Complete	3.04668	58
Synechococcus_elongatus_UTEX_2973	PRJNA209528	GCA_000817325.1	not_found	not_found	Complete	2.74463	55
Thermoleptolyngbya_sichuanensis_A183	PRJNA633431	GCA_013177315.1	not_found	GCF_13177315	Complete	5.5251	56
Thermosynechococcus_elongatus_E542	PRJNA489155	GCA_003555505.2	not_found	GCF_003555505.2	Complete	2.65029	53
Synechococcus_sp._A18-46.1	PRJNA596899	GCA_014280015.1	not_found	not_found	Complete	2.47177	59
Thermostichus_vulcanus_NIES-2134	PRJDB5665	GCA_003990665.2	not_found	not_found	Complete	2.57127	53.5

## Sheet: Table_S4
	CheckM parameters					GTDB-tk								NCBI metadata
	Completeness	Contamination	Genome_size_bp	scaffolds	GC	Domain	Phylum	Class	Order	Family	Genus	Species	Accession	Sample Name	SPUID	Organism	Tax ID	Isolate	BioProject	average_coverage	Recruitment reference genome
D1M03_23	89.35	0.87	2256210	134	34.77	d__Bacteria	p__Bacillota_F	c__Halanaerobiia	o__Halanaerobiales	f__Halanaerobiaceae	g__Halanaerobium	s__	SAMN35734877	Halanaerobium_bacterium_D1M03_23	Halanaerobium_bacterium_D1M03_23	Halanaerobium sp.	1895664	D1M03_23	PRJNA847603	21.3535	GCF_000165465.1
C1M08_23	96.08	0	1809548	142	37.74	d__Archaea	p__Halobacteriota	c__Methanosarcinia	o__Methanosarcinales	f__Methanosarcinaceae	g__Methanohalobium	s__	SAMN35734750	Methanohalobium_archaeon_C1M08_23	Methanohalobium_archaeon_C1M08_23	Methanohalobium sp.	2837493	C1M08_23	PRJNA847603	9.2983	GCF_000196655.1
D1M06_8	89.76	1.39	2976116	417	42.14	d__Bacteria	p__Cyanobacteriota	c__Cyanobacteriia	o__Cyanobacteriales	f__Rubidibacteraceae	g__Halothece	s__	SAMN35734983	Halothece_D1M06_8	Halothece_D1M06_8	Halothece	76023	D1M06_8	PRJNA847603	12.9826	GCF_000317635.1
D1M05_48	85.54	0.53	1533433	242	61.72	d__Archaea	p__Halobacteriota	c__Halobacteria	o__Halobacteriales	f__Salinarchaeaceae	g__Salinarchaeum	s__	SAMN35734942	Salinarchaeum_archaeon_D1M05_48	Salinarchaeum_archaeon_D1M05_48	Salinarchaeum sp.	2018670	D1M05_48	PRJNA847603	5.72103	GCF_000403645.1
D1M18_2	82.85	0	2170972	398	54.09	d__Bacteria	p__Desulfobacterota	c__Desulfovibrionia	o__Desulfovibrionales	f__Desulfohalobiaceae	g__Desulfovermiculus	s__	SAMN35735019	Desulfovermiculus_bacterium_D1M18_2	Desulfovermiculus_bacterium_D1M18_2	Desulfovermiculus sp.	2821143	D1M18_2	PRJNA847603	9.23754	GCF_000620765.1
D1M13_14	96.59	1.29	2213116	235	48.05	d__Bacteria	p__Desulfobacterota	c__Desulfovibrionia	o__Desulfovibrionales	f__Desulfonatronovibrionaceae	g__Desulfonatronovibrio	s__	SAMN35735009	Desulfonatronovibrio_bacterium_D1M13_14	Desulfonatronovibrio_bacterium_D1M13_14	Desulfonatronovibrio sp.	2099676	D1M13_14	PRJNA847603	50.7897	GCF_000934755.1
D1M06_10	95.55	1.43	2819333	74	64.66	d__Bacteria	p__Pseudomonadota	c__Gammaproteobacteria	o__Xanthomonadales	f__Wenzhouxiangellaceae	g__Wenzhouxiangella	s__	SAMN35734953	Wenzhouxiangella_bacteria_D1M06_10	Wenzhouxiangella_bacteria_D1M06_10	Wenzhouxiangella sp.	1979961	D1M06_10	PRJNA847603	20.6391	GCF_001187785.1
C4M09_8	93.28	0	2344098	87	69.59	d__Bacteria	p__Pseudomonadota	c__Gammaproteobacteria	o__Thiohalorhabdales	f__Thiohalorhabdaceae	g__Thiohalorhabdus	s__	SAMN35734778	Thiohalorhabdus_bacterium_C4M09_8	Thiohalorhabdus_bacterium_C4M09_8	Thiohalorhabdus sp. C4M09 8	3055087	C4M09_8	PRJNA847603	24.1208	GCF_001399755.1
C1M08_12	93.09	1.42	2302989	213	68.26	d__Bacteria	p__Pseudomonadota	c__Gammaproteobacteria	o__Ectothiorhodospirales	f__Ectothiorhodospiraceae	g__Ectothiorhodospira	s__	SAMN35734743	Ectothiorhodospira_bacterium_C1M08_12	Ectothiorhodospira_bacterium_C1M08_12	Ectothiorhodospira sp.	1884224	C1M08_12	PRJNA847603	7.0276	GCF_001632845.1
C5M10_30	79.66	1.21	1319925	155	65.33	d__Archaea	p__Halobacteriota	c__Halobacteria	o__Halobacteriales	f__Halobacteriaceae	g__Halodesulfurarchaeum	s__	SAMN35734792	Halodesulfurarchaeum_archaeon_C5M10_30	Halodesulfurarchaeum_archaeon_C5M10_30	Halodesulfurarchaeum sp.	1980530	C5M10_30	PRJNA847603	14.771	GCF_001886955.1
C1M08_22	76.59	0	1811039	115	65.61	d__Bacteria	p__Pseudomonadota	c__Gammaproteobacteria	o__Nitrococcales	f__Halorhodospiraceae	g__Halorhodospira	s__	SAMN35734749	Halorhodospira_bacterium_C1M08_22	Halorhodospira_bacterium_C1M08_22	Halorhodospira sp.	2099679	C1M08_22	PRJNA847603	20.5953	GCF_002356555.2
D1M01_20	94.73	0.45	2966463	193	69.72	d__Bacteria	p__Pseudomonadota	c__Alphaproteobacteria	o__Rhodobacterales	f__Rhodobacteraceae	g__Rhodosalinus	s__	SAMN35734815	Rhodosalinus_bacterium__D1M01_20	Rhodosalinus_bacterium__D1M01_20	Rhodosalinus sp.	2047741	D1M01_20	PRJNA847603	18.8518	GCF_003298775.1
C5M10_7	88.03	0.81	2804672	308	65.3	d__Bacteria	p__Pseudomonadota	c__Alphaproteobacteria	o__Rhizobiales	f__Rhodomicrobiaceae	g__Dichotomicrobium	s__	SAMN35734797	Dichotomicrobium_bacterium_C5M10_7	Dichotomicrobium_bacterium_C5M10_7	Dichotomicrobium sp.	2952957	C5M10_7	PRJNA847603	17.5317	GCF_003550175.1
D1M06_15	96.13	1.94	2543711	198	52.55	d__Bacteria	p__Desulfobacterota	c__Desulfobacteria	o__Desulfobacterales	f__Desulfosalsimonadaceae	g__Desulfosalsimonas	s__	SAMN35734957	Desulfobacterales_bacterium_D1M06_15	Desulfobacterales_bacterium_D1M06_15	Desulfobacterales bacterium	2044940	D1M06_15	PRJNA847603	20.8489	GCF_013761005.1
D1M04_13	92.24	1.41	2826022	297	65.98	d__Bacteria	p__Pseudomonadota	c__Gammaproteobacteria	o__Chromatiales	f__Chromatiaceae	g__Halochromatium	s__	SAMN35734890	Halochromatium_bacterium_D1M04_13	Halochromatium_bacterium_D1M04_13	Halochromatium sp.	2049430	D1M04_13	PRJNA847603	22.9894	GCF_016653315.1
C4M09_10	93.77	0.1	1856756	137	67.43	d__Bacteria	p__Pseudomonadota	c__Gammaproteobacteria	o__Halothiobacillales	f__Halothiobacillaceae	g__Guyparkeria	s__	SAMN35734765	Guyparkeria_bacterium_C4M09_10	Guyparkeria_bacterium_C4M09_10	Guyparkeria sp.	2035736	C4M09_10	PRJNA847603	31.8583	GCF_034479635.1
C1M08_16	89.53	1.17	2124230	248	70.7	d__Bacteria	p__Pseudomonadota	c__Gammaproteobacteria	o__Thiohalospirales	f__Thiohalospiraceae	g__Thiohalospira	s__	SAMN35734745	Thiohalospira_bacterium_C1M08_16	Thiohalospira_bacterium_C1M08_16	Thiohalospira sp. C1M08 16	3055085	C1M08_16	PRJNA847603	8.22505	GCF_900112605.1
C1M08_15	91.94	0	2181300	201	56.29	d__Bacteria	p__Desulfobacterota	c__Desulfovibrionia	o__Desulfovibrionales	f__Desulfohalobiaceae	g__	s__	SAMN35734744	Desulfohalobiaceae_bacterium_C1M08_15	Desulfohalobiaceae_bacterium_C1M08_15	Desulfohalobiaceae bacterium	2683721	C1M08_15	PRJNA847603	131.176
C1M08_19	94.59	0.04	1930896	242	56.97	d__Bacteria	p__Verrucomicrobiota	c__Verrucomicrobiae	o__Opitutales	f__DSM-45221	g__	s__	SAMN35734746	Opitutales_bacterium_C1M08_19	Opitutales_bacterium_C1M08_19	Opitutales bacterium	2026772	C1M08_19	PRJNA847603	12.0618
C1M08_25	74.16	0.22	1787342	112	29.72	d__Bacteria	p__Bacillota_A	c__Clostridia	o__Lachnospirales	f__DSM-24629	g__	s__	SAMN35734751	Lachnospirales_bacteria_C1M08_25	Lachnospirales_bacteria_C1M08_25	Eubacteriales bacterium C1M08 25	3055100	C1M08_25	PRJNA847603	9.27186
C1M08_32	79.66	3.39	1519458	261	46.74	d__Bacteria	p__T1Sed10-126	c__T1Sed10-126	o__T1Sed10-126	f__	g__	s__	SAMN35734753	Unclassified_bacteria_C1M08_32	Unclassified_bacteria_C1M08_32	unclassified Bacteria	49928	C1M08_32	PRJNA847603	5.52616
C1M08_33	74.9	0.6	1434916	251	55.64	d__Bacteria	p__Desulfobacterota	c__Desulfovibrionia	o__Desulfovibrionales	f__	g__	s__	SAMN35734754	Desulfonatronovibrionaceae_bacteria___C1M08_33	Desulfonatronovibrionaceae_bacteria___C1M08_33	Desulfonatronovibrionaceae bacterium C1M08 33	3055109	C1M08_33	PRJNA847603	4.92568
C1M08_4	97.31	0.81	2937915	120	42.62	d__Bacteria	p__Bacteroidota	c__Bacteroidia	o__Bacteroidales	f__ML635J-15	g__	s__	SAMN35734755	Bacteroidales_bacterium_C1M08_4	Bacteroidales_bacterium_C1M08_4	Bacteroidales bacterium	2030927	C1M08_4	PRJNA847603	28.822
C1M08_50	73.68	0	969709	112	41.6	d__Archaea	p__Nanoarchaeota	c__Nanoarchaeia	o__Woesearchaeales	f__JACJVV01	g__	s__	SAMN35734757	Woesearchaeales_archaeon_C1M08_50	Woesearchaeales_archaeon_C1M08_50	Candidatus Woesearchaeota archaeon	2026803	C1M08_50	PRJNA847603	5.85348
C1M08_69	83.05	1.72	679359	44	41.82	d__Bacteria	p__Patescibacteria	c__Paceibacteria	o__UBA9983_A	f__CSBR16-193	g__	s__	SAMN35734760	Paceibacteria_bacterium_C1M08_69	Paceibacteria_bacterium_C1M08_69	Candidatus Pacebacteria bacterium	2053589	C1M08_69	PRJNA847603	9.33639
C1M08_8	96.52	2.38	2633065	264	51.32	d__Bacteria	p__Spirochaetota	c__Spirochaetia	o__DSM-16054	f__Sediminispirochaetaceae	g__	s__	SAMN35734762	Sediminispirochaetaceae_bacterium_C1M08_8	Sediminispirochaetaceae_bacterium_C1M08_8	Spirochaetaceae bacterium C1M08 8	3055112	C1M08_8	PRJNA847603	7.20272
C4M09_11	74.58	0.15	1610791	156	50.34	d__Bacteria	p__Bipolaricaulota	c__Bipolaricaulia	o__M55B111	f__	g__	s__	SAMN35734766	Bipolaricaulia_bacterium_C4M09_11	Bipolaricaulia_bacterium_C4M09_11	Candidatus Acetothermia bacterium	2053493	C4M09_11	PRJNA847603	9.6143
C4M09_14	72.67	0	1523422	227	56.88	d__Bacteria	p__Desulfobacterota	c__Desulfovibrionia	o__Desulfovibrionales	f__Desulfohalobiaceae	g__	s__	SAMN35734768	Desulfohalobiaceae_bacterium_C4M09_14	Desulfohalobiaceae_bacterium_C4M09_14	Desulfohalobiaceae bacterium	2683721	C4M09_14	PRJNA847603	59.9005
C4M09_21	89.39	0	1395452	133	65.16	d__Archaea	p__Halobacteriota	c__Halobacteria	o__JAHENH01	f__	g__	s__	SAMN35734770	Halobacteriales_archaeon_C4M09_21	Halobacteriales_archaeon_C4M09_21	Halobacteriales archaeon	1904752	C4M09_21	PRJNA847603	20.9815
C4M09_23	87.29	0	1337683	99	52.66	d__Bacteria	p__Bipolaricaulota	c__Bipolaricaulia	o__M55B111	f__M55B111	g__	s__	SAMN35734771	Bipolaricaulia_bacterium_C4M09_23	Bipolaricaulia_bacterium_C4M09_23	Candidatus Acetothermia bacterium	2053493	C4M09_23	PRJNA847603	56.5093
C4M09_34	87.85	0	731029	22	49.07	d__Archaea	p__Aenigmatarchaeota	c__Aenigmatarchaeia	o__PWEA01	f__PWEA01	g__	s__	SAMN35734773	Candidatus_Aenigmarchaeota_archaeon_C4M09_34	Candidatus_Aenigmarchaeota_archaeon_C4M09_34	Candidatus Aenigmarchaeota archaeon	2093792	C4M09_34	PRJNA847603	17.9254
C4M09_5	94.24	1.19	2679749	251	36.06	d__Bacteria	p__Bacteroidota	c__Bacteroidia	o__Bacteroidales	f__JAGXLC01	g__	s__	SAMN35734775	Bacteroidales_bacterium_C4M09_5	Bacteroidales_bacterium_C4M09_5	Bacteroidales bacterium	2030927	C4M09_5	PRJNA847603	39.7787
C5M10_16	88.39	3.84	2056764	169	52.85	d__Bacteria	p__Desulfobacterota	c__Desulfovibrionia	o__Desulfovibrionales	f__Desulfohalobiaceae	g__	s__	SAMN35734785	Desulfohalobiaceae_bacterium_C5M10_16	Desulfohalobiaceae_bacterium_C5M10_16	Desulfohalobiaceae bacterium	2683721	C5M10_16	PRJNA847603	29.8648
C5M10_19	88.71	0.65	1762069	65	70.56	d__Archaea	p__Halobacteriota	c__Halobacteria	o__Halobacteriales	f__SKSH01	g__	s__	SAMN35734787	Halobacteriales_archaeon_C5M10_19	Halobacteriales_archaeon_C5M10_19	Halobacteriales archaeon	1904752	C5M10_19	PRJNA847603	15.9121
C5M10_22	81.51	0	1567199	112	50.27	d__Bacteria	p__Bipolaricaulota	c__Bipolaricaulia	o__M55B111	f__	g__	s__	SAMN35734790	Bipolaricaulia_bacterium_C5M10_22	Bipolaricaulia_bacterium_C5M10_22	Candidatus Acetothermia bacterium	2053493	C5M10_22	PRJNA847603	10.611
C5M10_29	87.29	0	1321405	97	52.74	d__Bacteria	p__Bipolaricaulota	c__Bipolaricaulia	o__M55B111	f__M55B111	g__	s__	SAMN35734791	Bipolaricaulia_bacterium_C5M10_29	Bipolaricaulia_bacterium_C5M10_29	Candidatus Acetothermia bacterium	2053493	C5M10_29	PRJNA847603	38.1833
C5M10_36	71.95	0.81	1094583	235	62.22	d__Archaea	p__Thermoplasmatota	c__Thermoplasmata	o__Methanomassiliicoccales	f__JAAEEP01	g__	s__	SAMN35734793	Methanomassiliicoccales_archaeon_C5M10_36	Methanomassiliicoccales_archaeon_C5M10_36	Methanomassiliicoccales archaeon	1906667	C5M10_36	PRJNA847603	9.17258
C5M10_9	91.62	3.43	2494454	285	35.85	d__Bacteria	p__Bacteroidota	c__Bacteroidia	o__Bacteroidales	f__JAGXLC01	g__	s__	SAMN35734798	Bacteroidales_bacterium_C5M10_9	Bacteroidales_bacterium_C5M10_9	Bacteroidales bacterium	2030927	C5M10_9	PRJNA847603	37.4154
D1M01_10	79.51	0	3457689	347	54.55	d__Bacteria	p__Sumerlaeota	c__Sumerlaeia	o__UBA8349	f__UBA8349	g__	s__	SAMN35734800	Sumerlaeia_bacterium_D1M01_10	Sumerlaeia_bacterium_D1M01_10	Candidatus Sumerlaeia bacterium D1M01 10	3055104	D1M01_10	PRJNA847603	15.9114
D1M01_106	78.5	0.93	997227	32	57.4	d__Archaea	p__Nanoarchaeota	c__Nanoarchaeia	o__Woesearchaeales	f__WJKR01	g__	s__	SAMN35734802	Woesearchaeales_archaeon_D1M01_106	Woesearchaeales_archaeon_D1M01_106	Candidatus Woesearchaeota archaeon	2026803	D1M01_106	PRJNA847603	7.61421
D1M01_136	82.18	0	678354	60	42.08	d__Bacteria	p__Patescibacteria	c__Paceibacteria	o__UBA9983_A	f__CSBR16-193	g__	s__	SAMN35734807	Paceibacteria_bacterium_D1M01_136	Paceibacteria_bacterium_D1M01_136	Candidatus Pacebacteria bacterium	2053589	D1M01_136	PRJNA847603	48.3708
D1M01_14	94.92	5.85	3276064	337	55.81	d__Bacteria	p__Spirochaetota	c__Spirochaetia	o__SPDA01	f__SPDA01	g__	s__	SAMN35734808	Spirochaetia_bacterium_D1M01_14	Spirochaetia_bacterium_D1M01_14	Spirochaetia bacterium	2053615	D1M01_14	PRJNA847603	6.21813
D1M01_15	85.37	2.19	3249470	249	49.36	d__Bacteria	p__Bacteroidota	c__Kapabacteria	o__Kapabacteriales	f__UBA2268	g__	s__	SAMN35734809	Kapabacteriales_bacterium_D1M01_15	Kapabacteriales_bacterium_D1M01_15	Candidatus Kapabacteria bacterium	2447898	D1M01_15	PRJNA847603	6.5764
D1M01_17	96.34	1.09	3220761	91	42.05	d__Bacteria	p__Bacteroidota	c__Kapabacteria	o__Kapabacteriales	f__UBA2268	g__	s__	SAMN35734811	Kapabacteriales_bacterium_D1M01_17	Kapabacteriales_bacterium_D1M01_17	Candidatus Kapabacteria bacterium	2447898	D1M01_17	PRJNA847603	13.0585
D1M01_23	81.53	2.56	2869711	372	41.68	d__Bacteria	p__Eremiobacterota	c__JAJTBE01	o__JAJTBE01	f__	g__	s__	SAMN35734817	Eremiobacterota_bacterium_D1M01_23	Eremiobacterota_bacterium_D1M01_23	Candidatus Eremiobacterota bacterium D1M01 23	3055101	D1M01_23	PRJNA847603	5.23911
D1M01_24	88.27	4.4	2828655	259	60.33	d__Bacteria	p__Spirochaetota	c__Spirochaetia	o__DSM-27196	f__Alkalispirochaetaceae	g__	s__	SAMN35734818	Alkalispirochaetaceae_bacterium_D1M01_24	Alkalispirochaetaceae_bacterium_D1M01_24	Spirochaetaceae bacterium D1M01 24	3055116	D1M01_24	PRJNA847603	47.0754
D1M01_25	73.47	0.17	2815945	495	66.3	d__Bacteria	p__Verrucomicrobiota	c__Verrucomicrobiae	o__Opitutales	f__Verruco-01	g__	s__	SAMN35734819	Opitutales_bacterium_D1M01_25	Opitutales_bacterium_D1M01_25	Opitutales bacterium	2026772	D1M01_25	PRJNA847603	5.13922
D1M01_27	91.96	0	2804350	180	57.33	d__Bacteria	p__Desulfobacterota	c__Desulfovibrionia	o__Desulfovibrionales	f__	g__	s__	SAMN35734820	Desulfovibrionales_bacterium_D1M01_27	Desulfovibrionales_bacterium_D1M01_27	Desulfovibrionales bacterium	2448050	D1M01_27	PRJNA847603	10.2867
D1M01_31	94.32	1.14	2641950	256	51.34	d__Bacteria	p__Spirochaetota	c__Spirochaetia	o__DSM-16054	f__Sediminispirochaetaceae	g__	s__	SAMN35734822	Sediminispirochaetaceae_bacterium_D1M01_31	Sediminispirochaetaceae_bacterium_D1M01_31	Spirochaetaceae bacterium D1M01 31	3055113	D1M01_31	PRJNA847603	8.26475
D1M01_35	83.11	0.95	2490693	328	44.28	d__Bacteria	p__Bacteroidota	c__Bacteroidia	o__Bacteroidales	f__VadinHA17	g__	s__	SAMN35734825	Bacteroidales_bacterium_D1M01_35	Bacteroidales_bacterium_D1M01_35	Bacteroidales bacterium	2030927	D1M01_35	PRJNA847603	5.27972
D1M01_36	81.8	0.92	2464070	310	43.52	d__Bacteria	p__Fibrobacterota	c__OXYB2-FULL-49-7	o__	f__	g__	s__	SAMN35734826	Fibrobacterota_bacterium_D1M01_36	Fibrobacterota_bacterium_D1M01_36	Fibrobacterota bacterium	2052160	D1M01_36	PRJNA847603	5.47354
D1M01_4	95.6	2.2	4798928	308	62.45	d__Bacteria	p__Hydrogenedentota	c__Hydrogenedentia	o__Hydrogenedentiales	f__JAGMZX01	g__	s__	SAMN35734829	Hydrogenedentiales_bacterium_D1M01_4	Hydrogenedentiales_bacterium_D1M01_4	Candidatus Hydrogenedentes bacterium	2030809	D1M01_4	PRJNA847603	11.7916
D1M01_40	85.6	4.8	2325949	171	62.7	d__Bacteria	p__Spirochaetota	c__Spirochaetia	o__DSM-27196	f__PWMO01	g__	s__	SAMN35734830	Spirochaetaceae_bacterium_D1M01_40	Spirochaetaceae_bacterium_D1M01_40	Spirochaetaceae bacterium	1898206	D1M01_40	PRJNA847603	8.93419
D1M01_42	95.38	1.08	2174417	217	36.22	d__Bacteria	p__Campylobacterota	c__Campylobacteria	o__Campylobacterales	f__	g__	s__	SAMN35734831	Campylobacterales_bacterium_D1M01_42	Campylobacterales_bacterium_D1M01_42	Campylobacterales bacterium	2268180	D1M01_42	PRJNA847603	6.13378
D1M01_45	94.92	0	2142610	142	55.26	d__Bacteria	p__Synergistota	c__Synergistia	o__Synergistales	f__Thermovirgaceae	g__	s__	SAMN35734832	Thermovirgaceae_bacterium_D1M01_45	Thermovirgaceae_bacterium_D1M01_45	Thermovirgaceae bacterium	3041276	D1M01_45	PRJNA847603	8.8162
D1M01_46	91.01	4.49	2115536	151	42.51	d__Bacteria	p__Goldbacteria	c__PGYV01	o__PGYV01	f__DSBP01	g__	s__	SAMN35734833	Goldbacteria_bacterium_D1M01_46	Goldbacteria_bacterium_D1M01_46	Candidatus Goldbacteria bacterium	2725315	D1M01_46	PRJNA847603	32.1311
D1M01_48	91.07	0	2096248	72	52.85	d__Bacteria	p__Desulfobacterota	c__Desulfovibrionia	o__Desulfovibrionales	f__Desulfohalobiaceae	g__	s__	SAMN35734835	Desulfohalobiaceae_bacterium_D1M01_48	Desulfohalobiaceae_bacterium_D1M01_48	Desulfohalobiaceae bacterium	2683721	D1M01_48	PRJNA847603	72.3195
D1M01_5	95.48	2.8	4774191	220	62.62	d__Bacteria	p__Desulfobacterota	c__Desulfobacteria	o__Desulfobacterales	f__Desulfatibacillaceae	g__	s__	SAMN35734837	Desulfatibacillaceae_bacterium_D1M01_5	Desulfatibacillaceae_bacterium_D1M01_5	Desulfatibacillaceae bacterium	3045165	D1M01_5	PRJNA847603	11.5622
D1M01_6	87.16	2.15	3854892	373	48.25	d__Bacteria	p__Bacteroidota	c__Bacteroidia	o__Bacteroidales	f__4484-276	g__	s__	SAMN35734841	Bacteroidales_bacterium_D1M01_6	Bacteroidales_bacterium_D1M01_6	Bacteroidales bacterium	2030927	D1M01_6	PRJNA847603	6.36983
D1M01_62	80.51	0.15	1641380	242	39.56	d__Bacteria	p__Thermotogota	c__Thermotogae	o__MWEM01	f__MWEM01	g__	s__	SAMN35734842	Thermotogae_bacterium_D1M01_62	Thermotogae_bacterium_D1M01_62	Thermotogota bacterium	2053689	D1M01_62	PRJNA847603	5.13813
D1M01_7	95.6	2.38	3570422	170	40.29	d__Bacteria	p__UBP14	c__UBA6098	o__	f__	g__	s__	SAMN35734844	candidate_division_Zixibacteria__D1M01_7	candidate_division_Zixibacteria__D1M01_7	candidate division Zixibacteria	1379697	D1M01_7	PRJNA847603	12.969
D1M01_79	77.1	0.93	1341968	105	35.16	d__Archaea	p__Nanoarchaeota	c__Nanoarchaeia	o__Woesearchaeales	f__JACJVV01	g__	s__	SAMN35734846	Woesearchaeales_archaeon_D1M01_79	Woesearchaeales_archaeon_D1M01_79	Candidatus Woesearchaeota archaeon	2026803	D1M01_79	PRJNA847603	6.36987
D1M01_8	78.8	3.11	3536640	258	48.83	d__Bacteria	p__Spirochaetota	c__Spirochaetia	o__DSM-27196	f__	g__	s__	SAMN35734847	Spirochaetia_bacterium_D1M01_8	Spirochaetia_bacterium_D1M01_8	Spirochaetia bacterium	2053615	D1M01_8	PRJNA847603	7.42241
D1M01_86	75.23	0	1230971	70	22.76	d__Archaea	p__Nanoarchaeota	c__Nanoarchaeia	o__Woesearchaeales	f__DSVV01	g__	s__	SAMN35734848	Woesearchaeales_archaeon_D1M01_86	Woesearchaeales_archaeon_D1M01_86	Candidatus Woesearchaeota archaeon	2026803	D1M01_86	PRJNA847603	11.5834
D1M01_9	97.6	2.4	3494644	236	42.68	d__Bacteria	p__Spirochaetota	c__Spirochaetia	o__JAIPGG01	f__	g__	s__	SAMN35734849	Spirochaetia_bacterium_D1M01_9	Spirochaetia_bacterium_D1M01_9	Spirochaetia bacterium	2053615	D1M01_9	PRJNA847603	6.88272
D1M01_93	72.9	0.93	1166665	80	40.94	d__Archaea	p__Nanoarchaeota	c__Nanoarchaeia	o__Woesearchaeales	f__JACJVW01	g__	s__	SAMN35734850	Woesearchaeales_archaeon_D1M01_93	Woesearchaeales_archaeon_D1M01_93	Candidatus Woesearchaeota archaeon	2026803	D1M01_93	PRJNA847603	22.9785
D1M02_14	85.24	1.67	2655043	196	36.16	d__Bacteria	p__Bacteroidota	c__Bacteroidia	o__Bacteroidales	f__JAGXLC01	g__	s__	SAMN35734854	Bacteroidales_bacterium_D1M02_14	Bacteroidales_bacterium_D1M02_14	Bacteroidales bacterium	2030927	D1M02_14	PRJNA847603	13.3348
D1M02_15	81.98	3.05	2591953	394	59.07	d__Bacteria	p__Desulfobacterota	c__Desulfobacteria	o__Desulfobacterales	f__Desulfosudaceae	g__	s__	SAMN35734855	Desulfosudaceae_bacterium_D1M02_15	Desulfosudaceae_bacterium_D1M02_15	Desulfosudaceae bacterium D1M02 15	3055111	D1M02_15	PRJNA847603	4.7375
D1M02_16	95.83	0	2579935	117	52.79	d__Bacteria	p__Desulfobacterota	c__Desulfovibrionia	o__Desulfovibrionales	f__Desulfohalobiaceae	g__	s__	SAMN35734856	Desulfohalobiaceae_bacterium_D1M02_16	Desulfohalobiaceae_bacterium_D1M02_16	Desulfohalobiaceae bacterium	2683721	D1M02_16	PRJNA847603	16.5777
D1M02_4	86.75	3.3	3967093	258	48.7	d__Bacteria	p__Fibrobacterota	c__Chitinivibrionia	o__Chitinivibrionales	f__	g__	s__	SAMN35734861	Chitinispirillaceae_bacterium_D1M02_4	Chitinispirillaceae_bacterium_D1M02_4	Chitinispirillaceae bacterium	2813024	D1M02_4	PRJNA847603	6.86274
D1M02_5	96.59	1.7	3455501	214	64.58	d__Bacteria	p__Planctomycetota	c__Phycisphaerae	o__SM23-33	f__SM23-33	g__	s__	SAMN35734862	Phycisphaerae_bacterium_D1M02_5	Phycisphaerae_bacterium_D1M02_5	Phycisphaerae bacterium	2026778	D1M02_5	PRJNA847603	14.9096
D1M02_7	97.6	3.6	3149830	189	60.09	d__Bacteria	p__Spirochaetota	c__Spirochaetia	o__DSM-27196	f__Alkalispirochaetaceae	g__	s__	SAMN35734864	Alkalispirochaetaceae_bacterium_D1M02_7	Alkalispirochaetaceae_bacterium_D1M02_7	Spirochaetaceae bacterium D1M02 7	3055117	D1M02_7	PRJNA847603	12.4278
D1M03_1	95.91	1.13	7241784	447	59.19	d__Bacteria	p__Chloroflexota	c__Chloroflexia	o__Chloroflexales	f__Chloroflexaceae	g__	s__	SAMN35734866	Chloroflexaceae_bacterium_D1M03_1	Chloroflexaceae_bacterium_D1M03_1	Chloroflexaceae bacterium	2562117	D1M03_1	PRJNA847603	9.28233
D1M03_12	99.2	2.8	3335256	213	61	d__Bacteria	p__Spirochaetota	c__Spirochaetia	o__DSM-27196	f__PWMO01	g__	s__	SAMN35734869	Spirochaetaceae_bacterium_D1M03_12	Spirochaetaceae_bacterium_D1M03_12	Spirochaetaceae bacterium	1898206	D1M03_12	PRJNA847603	11.4144
D1M03_13	75.04	3.65	3324945	452	48.73	d__Bacteria	p__Spirochaetota	c__Spirochaetia	o__DSM-27196	f__	g__	s__	SAMN35734870	Spirochaetia_bacterium_D1M03_13	Spirochaetia_bacterium_D1M03_13	Spirochaetia bacterium	2053615	D1M03_13	PRJNA847603	5.576
D1M03_15	93.06	1.09	3115249	209	42.01	d__Bacteria	p__Bacteroidota	c__Kapabacteria	o__Kapabacteriales	f__UBA2268	g__	s__	SAMN35734871	Kapabacteriales_bacterium_D1M03_15	Kapabacteriales_bacterium_D1M03_15	Candidatus Kapabacteria bacterium	2447898	D1M03_15	PRJNA847603	7.04717
D1M03_16	89.68	8	3054991	373	60.13	d__Bacteria	p__Spirochaetota	c__Spirochaetia	o__DSM-27196	f__Alkalispirochaetaceae	g__	s__	SAMN35734872	Alkalispirochaetaceae_bacterium_D1M03_16	Alkalispirochaetaceae_bacterium_D1M03_16	Spirochaetaceae bacterium D1M03 16	3055118	D1M03_16	PRJNA847603	5.92683
D1M03_6	92.79	1.1	4659751	471	55.06	d__Bacteria	p__Sumerlaeota	c__Sumerlaeia	o__UBA8349	f__UBA8349	g__	s__	SAMN35734883	Sumerlaeia_bacterium_D1M03_6	Sumerlaeia_bacterium_D1M03_6	Candidatus Sumerlaeia bacterium D1M03 6	3055103	D1M03_6	PRJNA847603	11.4891
D1M03_7	90	2	4321263	336	64.71	d__Bacteria	p__Chloroflexota	c__Anaerolineae	o__B4-G1	f__SLSP01	g__	s__	SAMN35734884	Anaerolineales_bacterium_D1M03_7	Anaerolineales_bacterium_D1M03_7	Anaerolineales bacterium	2073117	D1M03_7	PRJNA847603	17.0264
D1M03_8	97.16	5.11	4073752	156	64.51	d__Bacteria	p__Planctomycetota	c__Phycisphaerae	o__SM23-33	f__SM23-33	g__	s__	SAMN35734885	Phycisphaerae_bacterium_D1M03_8	Phycisphaerae_bacterium_D1M03_8	Phycisphaerae bacterium	2026778	D1M03_8	PRJNA847603	14.1988
D1M03_9	80.51	0.91	3843723	518	57.9	d__Bacteria	p__Chloroflexota	c__Anaerolineae	o__Aggregatilineales	f__J027	g__	s__	SAMN35734886	Anaerolineales_bacterium_D1M03_9	Anaerolineales_bacterium_D1M03_9	Anaerolineales bacterium	2073117	D1M03_9	PRJNA847603	5.69986
D1M04_10	94.35	0.6	2909744	169	57.33	d__Bacteria	p__Desulfobacterota	c__Desulfovibrionia	o__Desulfovibrionales	f__	g__	s__	SAMN35734888	Desulfovibrionales_bacterium_D1M04_10	Desulfovibrionales_bacterium_D1M04_10	Desulfovibrionales bacterium	2448050	D1M04_10	PRJNA847603	14.9021
D1M04_11	81.48	0	2859260	157	61.96	d__Bacteria	p__Spirochaetota	c__Spirochaetia	o__DSM-27196	f__Alkalispirochaetaceae	g__	s__	SAMN35734889	Alkalispirochaetaceae_bacterium_D1M04_11	Alkalispirochaetaceae_bacterium_D1M04_11	Spirochaetaceae bacterium D1M04 11	3055119	D1M04_11	PRJNA847603	10.0041
D1M04_21	96.46	0	2377244	107	65.54	d__Bacteria	p__Pseudomonadota	c__Gammaproteobacteria	o__Halothiobacillales	f__Halothiobacillaceae	g__	s__	SAMN35734896	Halothiobacillaceae_bacterium_D1M04_21	Halothiobacillaceae_bacterium_D1M04_21	Halothiobacillaceae bacterium	2268194	D1M04_21	PRJNA847603	9.62781
D1M04_30	93.99	1.15	1983266	268	36.46	d__Bacteria	p__Campylobacterota	c__Campylobacteria	o__Campylobacterales	f__	g__	s__	SAMN35734901	Campylobacterales_bacterium_D1M04_30	Campylobacterales_bacterium_D1M04_30	Campylobacterales bacterium	2268180	D1M04_30	PRJNA847603	6.04207
D1M04_36	98.67	0	1605020	41	33.21	d__Bacteria	p__Bacillota	c__Bacilli	o__Izemoplasmatales	f__Izemoplasmataceae	g__	s__	SAMN35734903	Izemoplasmataceae_bacterium_D1M04_36	Izemoplasmataceae_bacterium_D1M04_36	Candidatus Izemoplasmataceae bacterium D1M04 36	3055105	D1M04_36	PRJNA847603	11.6083
D1M04_6	84.06	3.04	3223463	523	65.99	d__Bacteria	p__Verrucomicrobiota	c__Verrucomicrobiae	o__Opitutales	f__Verruco-01	g__	s__	SAMN35734904	Opitutales_bacterium_D1M04_6	Opitutales_bacterium_D1M04_6	Opitutales bacterium	2026772	D1M04_6	PRJNA847603	5.44754
D1M04_8	79.03	2.14	3172195	209	39.12	d__Bacteria	p__Bacteroidota	c__Bacteroidia	o__Bacteroidales	f__UBA7960	g__	s__	SAMN35734905	Bacteroidales_bacterium_D1M04_8	Bacteroidales_bacterium_D1M04_8	Bacteroidales bacterium	2030927	D1M04_8	PRJNA847603	12.6571
D1M04_9	97.6	3.6	3139999	151	60.02	d__Bacteria	p__Spirochaetota	c__Spirochaetia	o__DSM-27196	f__Alkalispirochaetaceae	g__	s__	SAMN35734906	Alkalispirochaetaceae_bacterium_D1M04_9	Alkalispirochaetaceae_bacterium_D1M04_9	Spirochaetaceae bacterium D1M04 9	3055120	D1M04_9	PRJNA847603	14.5946
D1M05_11	95.48	1.14	2787150	261	51.47	d__Bacteria	p__Spirochaetota	c__Spirochaetia	o__DSM-16054	f__Sediminispirochaetaceae	g__	s__	SAMN35734911	Sediminispirochaetaceae_bacterium_D1M05_11	Sediminispirochaetaceae_bacterium_D1M05_11	Spirochaetaceae bacterium D1M05 11	3055114	D1M05_11	PRJNA847603	9.35374
D1M05_24	98.15	0	2336068	67	54.75	d__Bacteria	p__Desulfobacterota	c__Desulfovibrionia	o__Desulfovibrionales	f__	g__	s__	SAMN35734923	Desulfonatronovibrionaceae_bacteria___D1M05_24	Desulfonatronovibrionaceae_bacteria___D1M05_24	Desulfonatronovibrionaceae bacterium D1M05 24	3055107	D1M05_24	PRJNA847603	40.2268
D1M05_26	95.79	0.57	2266883	145	65.76	d__Bacteria	p__Pseudomonadota	c__Gammaproteobacteria	o__Halothiobacillales	f__Halothiobacillaceae	g__	s__	SAMN35734925	Halothiobacillaceae_bacterium_D1M05_26	Halothiobacillaceae_bacterium_D1M05_26	Halothiobacillaceae bacterium	2268194	D1M05_26	PRJNA847603	7.57038
D1M05_33	90.2	0	1996910	271	57.04	d__Bacteria	p__Verrucomicrobiota	c__Verrucomicrobiae	o__Opitutales	f__DSM-45221	g__	s__	SAMN35734931	Opitutales_bacterium_D1M05_33	Opitutales_bacterium_D1M05_33	Opitutales bacterium	2026772	D1M05_33	PRJNA847603	7.19005
D1M05_35	87.78	0	1979509	136	56.73	d__Bacteria	p__Desulfobacterota	c__Desulfovibrionia	o__Desulfovibrionales	f__Desulfohalobiaceae	g__	s__	SAMN35734933	Desulfohalobiaceae_bacterium_D1M05_35	Desulfohalobiaceae_bacterium_D1M05_35	Desulfohalobiaceae bacterium	2683721	D1M05_35	PRJNA847603	347.963
D1M05_4	95.45	1.14	3591629	216	64.56	d__Bacteria	p__Planctomycetota	c__Phycisphaerae	o__SM23-33	f__SM23-33	g__	s__	SAMN35734937	Phycisphaerae_bacterium_D1M05_4	Phycisphaerae_bacterium_D1M05_4	Phycisphaerae bacterium	2026778	D1M05_4	PRJNA847603	12.6953
D1M05_42	99.19	0.81	1841089	44	62.13	d__Archaea	p__Thermoplasmatota	c__Thermoplasmata	o__Methanomassiliicoccales	f__JAAEEP01	g__	s__	SAMN35734938	Methanomassiliicoccales_archaeon_D1M05_42	Methanomassiliicoccales_archaeon_D1M05_42	Methanomassiliicoccales archaeon	1906667	D1M05_42	PRJNA847603	9.55333
D1M05_50	87.29	0	1453700	101	52.49	d__Bacteria	p__Bipolaricaulota	c__Bipolaricaulia	o__M55B111	f__M55B111	g__	s__	SAMN35734944	Bipolaricaulia_bacterium_D1M05_50	Bipolaricaulia_bacterium_D1M05_50	Candidatus Acetothermia bacterium	2053493	D1M05_50	PRJNA847603	33.0265
D1M05_52	83.92	1.31	1347004	214	61.97	d__Archaea	p__Halobacteriota	c__Halobacteria	o__JAHENH01	f__	g__	s__	SAMN35734945	Halobacteriales_archaeon_D1M05_52	Halobacteriales_archaeon_D1M05_52	Halobacteriales archaeon	1904752	D1M05_52	PRJNA847603	5.66785
D1M05_66	75.86	0.93	993342	74	42.14	d__Archaea	p__Nanoarchaeota	c__Nanoarchaeia	o__Woesearchaeales	f__JACJVV01	g__	s__	SAMN35734947	Woesearchaeales_archaeon_D1M05_66	Woesearchaeales_archaeon_D1M05_66	Candidatus Woesearchaeota archaeon	2026803	D1M05_66	PRJNA847603	11.0614
D1M05_87	85.98	0	678920	20	49.28	d__Archaea	p__Aenigmatarchaeota	c__Aenigmatarchaeia	o__PWEA01	f__PWEA01	g__	s__	SAMN35734950	Candidatus_Aenigmarchaeota_archaeon_D1M05_87	Candidatus_Aenigmarchaeota_archaeon_D1M05_87	Candidatus Aenigmarchaeota archaeon	2093792	D1M05_87	PRJNA847603	194.96
D1M05_9	93.18	1.14	3126490	107	68.91	d__Bacteria	p__Planctomycetota	c__Phycisphaerae	o__Phycisphaerales	f__Phycisphaeraceae	g__	s__	SAMN35734951	Phycisphaeraceae_bacterium_D1M05_9	Phycisphaeraceae_bacterium_D1M05_9	Phycisphaeraceae bacterium	2026777	D1M05_9	PRJNA847603	12.8499
D1M06_11	97.59	1.14	2774551	255	51.43	d__Bacteria	p__Spirochaetota	c__Spirochaetia	o__DSM-16054	f__Sediminispirochaetaceae	g__	s__	SAMN35734954	Sediminispirochaetaceae_bacterium_D1M06_11	Sediminispirochaetaceae_bacterium_D1M06_11	Spirochaetaceae bacterium D1M06 11	3055115	D1M06_11	PRJNA847603	8.74844
D1M06_17	99.34	0	2340316	65	54.78	d__Bacteria	p__Desulfobacterota	c__Desulfovibrionia	o__Desulfovibrionales	f__	g__	s__	SAMN35734959	Desulfonatronovibrionaceae_bacteria___D1M06_17	Desulfonatronovibrionaceae_bacteria___D1M06_17	Desulfonatronovibrionaceae bacterium D1M06 17	3055108	D1M06_17	PRJNA847603	37.6242
D1M06_22	81.38	0	2174388	170	65.83	d__Bacteria	p__Pseudomonadota	c__Gammaproteobacteria	o__Halothiobacillales	f__Halothiobacillaceae	g__	s__	SAMN35734963	Halothiobacillaceae_bacterium_D1M06_22	Halothiobacillaceae_bacterium_D1M06_22	Halothiobacillaceae bacterium	2268194	D1M06_22	PRJNA847603	6.83501
D1M06_29	72.73	1.14	1945990	319	57.44	d__Bacteria	p__Planctomycetota	c__Brocadiia	o__SM23-32	f__SM23-32	g__	s__	SAMN35734965	Brocadiae_bacterium_D1M06_29	Brocadiae_bacterium_D1M06_29	Candidatus Brocadiia bacterium	2517210	D1M06_29	PRJNA847603	53.7846
D1M06_37	90.2	0	1849473	257	56.67	d__Bacteria	p__Verrucomicrobiota	c__Verrucomicrobiae	o__Opitutales	f__DSM-45221	g__	s__	SAMN35734970	Opitutales_bacterium_D1M06_37	Opitutales_bacterium_D1M06_37	Opitutales bacterium	2026772	D1M06_37	PRJNA847603	6.6342
D1M06_39	97.58	0.81	1781752	45	62.27	d__Archaea	p__Thermoplasmatota	c__Thermoplasmata	o__Methanomassiliicoccales	f__JAAEEP01	g__	s__	SAMN35734971	Methanomassiliicoccales_archaeon_D1M06_39	Methanomassiliicoccales_archaeon_D1M06_39	Methanomassiliicoccales archaeon	1906667	D1M06_39	PRJNA847603	8.89692
D1M06_4	91.76	1.14	3428943	192	64.6	d__Bacteria	p__Planctomycetota	c__Phycisphaerae	o__SM23-33	f__SM23-33	g__	s__	SAMN35734972	Phycisphaerae_bacterium_D1M06_4	Phycisphaerae_bacterium_D1M06_4	Phycisphaerae bacterium	2026778	D1M06_4	PRJNA847603	11.3864
D1M06_51	78.81	0	1392287	97	52.46	d__Bacteria	p__Bipolaricaulota	c__Bipolaricaulia	o__M55B111	f__M55B111	g__	s__	SAMN35734974	Bipolaricaulia_bacterium_D1M06_51	Bipolaricaulia_bacterium_D1M06_51	Candidatus Acetothermia bacterium	2053493	D1M06_51	PRJNA847603	31.1506
D1M06_64	76.89	0.7	1200592	215	61.87	d__Archaea	p__Halobacteriota	c__Halobacteria	o__JAHENH01	f__	g__	s__	SAMN35734979	Halobacteriales_archaeon_D1M06_64	Halobacteriales_archaeon_D1M06_64	Halobacteriales archaeon	1904752	D1M06_64	PRJNA847603	5.06462
D1M06_7	91.48	0	3015478	110	68.97	d__Bacteria	p__Planctomycetota	c__Phycisphaerae	o__Phycisphaerales	f__Phycisphaeraceae	g__	s__	SAMN35734980	Phycisphaeraceae_bacterium_D1M06_7	Phycisphaeraceae_bacterium_D1M06_7	Phycisphaeraceae bacterium	2026777	D1M06_7	PRJNA847603	11.7494
D1M06_70	76.68	1.87	1066264	85	41.85	d__Archaea	p__Nanoarchaeota	c__Nanoarchaeia	o__Woesearchaeales	f__JACJVV01	g__	s__	SAMN35734981	Woesearchaeales_archaeon_D1M06_70	Woesearchaeales_archaeon_D1M06_70	Candidatus Woesearchaeota archaeon	2026803	D1M06_70	PRJNA847603	9.48079
D1M06_87	87.85	0	695701	17	49.06	d__Archaea	p__Aenigmatarchaeota	c__Aenigmatarchaeia	o__PWEA01	f__PWEA01	g__	s__	SAMN35734985	Candidatus_Aenigmarchaeota_archaeon_D1M06_87	Candidatus_Aenigmarchaeota_archaeon_D1M06_87	Candidatus Aenigmarchaeota archaeon	2093792	D1M06_87	PRJNA847603	181.212
D1M06_96	82.71	0	556584	41	48.3	d__Archaea	p__Aenigmatarchaeota	c__Aenigmatarchaeia	o__PWEA01	f__PWEA01	g__	s__	SAMN35734988	Aenigmarchaeota_archaeon__D1M06_96	Aenigmarchaeota_archaeon__D1M06_96	Candidatus Aenigmarchaeota archaeon	2093792	D1M06_96	PRJNA847603	6.836
D1M07_14	90.43	1.61	2628983	235	54.92	d__Bacteria	p__Desulfobacterota	c__Desulfobacteria	o__Desulfobacterales	f__Desulfosudaceae	g__	s__	SAMN35734992	Desulfosudaceae_bacterium_D1M07_14	Desulfosudaceae_bacterium_D1M07_14	Desulfosudaceae bacterium D1M07 14	3055110	D1M07_14	PRJNA847603	11.5729
D1M07_24	81.66	0	2168165	302	62.91	d__Bacteria	p__Verrucomicrobiota	c__Verrucomicrobiae	o__Opitutales	f__DSM-45221	g__	s__	SAMN35734996	Opitutales_bacterium_D1M07_24	Opitutales_bacterium_D1M07_24	Opitutales bacterium	2026772	D1M07_24	PRJNA847603	15.657
D1M07_3	77.89	1.94	4055934	720	62.76	d__Bacteria	p__Desulfobacterota	c__Desulfobacteria	o__Desulfobacterales	f__Desulfococcaceae	g__	s__	SAMN35734999	Desulfococcaceae_bacterium_D1M07_3	Desulfococcaceae_bacterium_D1M07_3	Desulfococcaceae bacterium	3024398	D1M07_3	PRJNA847603	4.84301
D1M07_30	71.6	0	2039262	216	57.91	d__Bacteria	p__Desulfobacterota	c__Desulfovibrionia	o__Desulfovibrionales	f__	g__	s__	SAMN35735000	Desulfovibrionales_bacterium_D1M07_30	Desulfovibrionales_bacterium_D1M07_30	Desulfovibrionales bacterium	2448050	D1M07_30	PRJNA847603	13.912
D1M07_4	81.94	3.74	3588620	338	61.91	d__Bacteria	p__Planctomycetota	c__Phycisphaerae	o__SM23-33	f__SM23-33	g__	s__	SAMN35735001	Phycisphaerae_bacterium_D1M07_4	Phycisphaerae_bacterium_D1M07_4	Phycisphaerae bacterium	2026778	D1M07_4	PRJNA847603	8.1387
D1M07_5	87.59	5.68	3537901	379	65.58	d__Bacteria	p__Planctomycetota	c__Phycisphaerae	o__SM23-33	f__SM23-33	g__	s__	SAMN35735002	Phycisphaerae_bacterium_D1M07_5	Phycisphaerae_bacterium_D1M07_5	Phycisphaerae bacterium	2026778	D1M07_5	PRJNA847603	5.80688
D1M07_99	72.22	1.12	645757	78	41.69	d__Bacteria	p__Patescibacteria	c__Paceibacteria	o__UBA9983_A	f__CSBR16-193	g__	s__	SAMN35735005	Paceibacteria_bacterium_D1M07_99	Paceibacteria_bacterium_D1M07_99	Candidatus Pacebacteria bacterium	2053589	D1M07_99	PRJNA847603	8.36425
D1M13_26	82.71	0	1341469	97	35.16	d__Archaea	p__Nanoarchaeota	c__Nanoarchaeia	o__Woesearchaeales	f__JACJVV01	g__	s__	SAMN35735013	Woesearchaeales_archaeon_D1M13_26	Woesearchaeales_archaeon_D1M13_26	Candidatus Woesearchaeota archaeon	2026803	D1M13_26	PRJNA847603	8.08426
D1M13_9	70.95	1.67	2776573	140	39.95	d__Bacteria	p__Bacteroidota	c__Bacteroidia	o__Bacteroidales	f__UBA10428	g__	s__	SAMN35735017	Bacteroidales_bacterium_D1M13_9	Bacteroidales_bacterium_D1M13_9	Bacteroidales bacterium	2030927	D1M13_9	PRJNA847603	8.30528
D1M18_1	80.69	4.4	2358374	450	36.06	d__Bacteria	p__Bacteroidota	c__Bacteroidia	o__Bacteroidales	f__JAGXLC01	g__	s__	SAMN35735018	Bacteroidales_bacterium_D1M18_1	Bacteroidales_bacterium_D1M18_1	Bacteroidales bacterium	2030927	D1M18_1	PRJNA847603	5.62485
D2M14_1	81.25	1.75	3051230	435	65.5	d__Bacteria	p__Pseudomonadota	c__Alphaproteobacteria	o__JAJFIK01	f__JAJFIK01	g__	s__	SAMN35735021	Alphaproteobacteria_bacterium_D2M14_1	Alphaproteobacteria_bacterium_D2M14_1	Alphaproteobacteria bacterium	1913988	D2M14_1	PRJNA847603	12.5426
D2M19_2	74.9	1.4	1976698	367	35.72	d__Bacteria	p__Bacteroidota	c__Bacteroidia	o__Bacteroidales	f__JAGXLC01	g__	s__	SAMN35735023	Bacteroidales_bacterium_D2M19_2	Bacteroidales_bacterium_D2M19_2	Bacteroidales bacterium	2030927	D2M19_2	PRJNA847603	6.06893
D2M19_6	70.58	3.2	1156094	104	43.21	d__Archaea	p__Hadarchaeota	c__Hadarchaeia	o__Hadarchaeales	f__JAGGTB01	g__	s__	SAMN35735026	Hadarchaeia_archaeon_D2M19_6	Hadarchaeia_archaeon_D2M19_6	Candidatus Hadarchaeia archaeon D2M19 6	3055128	D2M19_6	PRJNA847603	6.6402
D3M15_4	80.04	3.78	2320949	396	35.4	d__Bacteria	p__Bacteroidota	c__Bacteroidia	o__Bacteroidales	f__JAGXLC01	g__	s__	SAMN35735030	Bacteroidales_bacterium_D3M15_4	Bacteroidales_bacterium_D3M15_4	Bacteroidales bacterium	2030927	D3M15_4	PRJNA847603	7.54595
D3M15_6	80.62	0.16	2288083	404	57.56	d__Bacteria	p__Desulfobacterota	c__DSM-4660	o__Desulfatiglandales	f__JAIPEI01	g__	s__	SAMN35735031	Desulfatiglandaceae_bacterium_D3M15_6	Desulfatiglandaceae_bacterium_D3M15_6	Desulfobacteraceae bacterium	2049433	D3M15_6	PRJNA847603	8.90948
D3M20_1	77.33	0	2058853	198	37.03	d__Archaea	p__Thermoplasmatota	c__Thermoplasmata	o__PWKY01	f__PWKY01	g__	s__	SAMN35735032	Thermoplasmata_archaeon_D3M20_1	Thermoplasmata_archaeon_D3M20_1	Thermoplasmata archaeon	1906666	D3M20_1	PRJNA847603	8.37769
D4M11_1	77.27	0	4886425	219	71.57	d__Bacteria	p__Planctomycetota	c__PUPC01	o__DSUN01	f__DSUN01	g__	s__	SAMN35735033	Brocadiia_bacterium_D4M11_1	Brocadiia_bacterium_D4M11_1	Candidatus Brocadiia	2517206	D4M11_1	PRJNA847603	58.1371
D4M11_12	83.71	5.13	2460228	156	46.42	d__Bacteria	p__Acidobacteriota	c__Aminicenantia	o__Aminicenantales	f__Aminicenantaceae	g__	s__	SAMN35735035	Aminicenantaceae_bacterium_D4M11_12	Aminicenantaceae_bacterium_D4M11_12	Candidatus Aminicenantes bacterium D4M11 12	3055123	D4M11_12	PRJNA847603	21.2749
D4M11_17	70.37	1.94	2135571	304	56	d__Bacteria	p__Desulfobacterota	c__Syntrophobacteria	o__BM002	f__BM002	g__	s__	SAMN35735038	Syntrophobacteria_bacterium_D4M11_17	Syntrophobacteria_bacterium_D4M11_17	Syntrophobacteria bacterium	3024410	D4M11_17	PRJNA847603	7.83459
D4M11_18	74.55	0.22	2055973	331	57.78	d__Bacteria	p__Desulfobacterota	c__DSM-4660	o__Desulfatiglandales	f__JAIPEI01	g__	s__	SAMN35735039	Desulfatiglandaceae_bacterium_D4M11_18	Desulfatiglandaceae_bacterium_D4M11_18	Desulfobacteraceae bacterium	2049433	D4M11_18	PRJNA847603	7.82657
D4M11_21	71.5	5.61	1827694	108	47.59	d__Archaea	p__Thermoproteota	c__Bathyarchaeia	o__TCS64	f__TCS64	g__	s__	SAMN35735040	Bathyarchaeia_archaeon_D4M11_21	Bathyarchaeia_archaeon_D4M11_21	Candidatus Bathyarchaeia archaeon	3045160	D4M11_21	PRJNA847603	15.2847
D4M11_5	71.96	0	3090502	610	59.26	d__Bacteria	p__Armatimonadota	c__UBA5377	o__UBA5377	f__UBA11051	g__	s__	SAMN35735045	Armatimonadota_bacterium_D4M11_5	Armatimonadota_bacterium_D4M11_5	Armatimonadota bacterium	2033014	D4M11_5	PRJNA847603	6.73076
D4M11_9	89.62	2.75	2810226	130	58.08	d__Bacteria	p__Chloroflexota	c__Anaerolineae	o__UBA1429	f__UBA1429	g__	s__	SAMN35735049	Anaerolineales_bacterium_D4M11_9	Anaerolineales_bacterium_D4M11_9	Anaerolineales bacterium	2073117	D4M11_9	PRJNA847603	26.0877
D5M12_1	73.12	0.85	4401362	522	72.95	d__Bacteria	p__Acidobacteriota	c__Thermoanaerobaculia	o__UBA5704	f__JAIOJS01	g__	s__	SAMN35735050	Thermoanaerobaculia_bacterium_D5M12_1	Thermoanaerobaculia_bacterium_D5M12_1	Thermoanaerobaculia bacterium	2651171	D5M12_1	PRJNA847603	11.7227
D5M12_16	87.81	1.67	2481165	318	36.23	d__Bacteria	p__Bacteroidota	c__Bacteroidia	o__Bacteroidales	f__JAGXLC01	g__	s__	SAMN35735054	Bacteroidales_bacterium_D5M12_16	Bacteroidales_bacterium_D5M12_16	Bacteroidales bacterium	2030927	D5M12_16	PRJNA847603	20.2855
D5M12_17	77.24	4.95	2426976	454	68.56	d__Bacteria	p__Gemmatimonadota	c__Gemmatimonadetes	o__Longimicrobiales	f__UBA6960	g__	s__	SAMN35735055	Longimicrobiales_bacterium_D5M12_17	Longimicrobiales_bacterium_D5M12_17	Longimicrobiales bacterium	2910168	D5M12_17	PRJNA847603	7.35554
D5M12_3	89.74	1.28	3594226	315	73.73	d__Bacteria	p__Actinomycetota	c__Acidimicrobiia	o__Acidimicrobiales	f__JACDCH01	g__	s__	SAMN35735060	Acidimicrobiia_bacterium_D5M12_3	Acidimicrobiia_bacterium_D5M12_3	Acidimicrobiia bacterium	2080302	D5M12_3	PRJNA847603	35.0823
D5M12_7	80.91	2.93	3068667	434	65.6	d__Bacteria	p__Pseudomonadota	c__Alphaproteobacteria	o__JACAEB01	f__JACAEB01	g__	s__	SAMN35735065	Alphaproteobacteria_bacterium_D5M12_7	Alphaproteobacteria_bacterium_D5M12_7	Alphaproteobacteria bacterium	1913988	D5M12_7	PRJNA847603	12.3266
D5M12_8	77.55	4.55	2767132	424	58.21	d__Bacteria	p__Chloroflexota	c__Anaerolineae	o__Anaerolineales	f__E44-bin32	g__	s__	SAMN35735066	Anaerolineales_bacterium_D5M12_8	Anaerolineales_bacterium_D5M12_8	Anaerolineales bacterium	2073117	D5M12_8	PRJNA847603	7.32349
D1M01_101	75.23	0.93	1079489	44	32.14	d__Archaea	p__Nanoarchaeota	c__Nanoarchaeia	o__Woesearchaeales	f__21-14-0-10-32-9	g__21-14-0-10-32-9	s__	SAMN35734801	Woesearchaeales_archaeon_D1M01_101	Woesearchaeales_archaeon_D1M01_101	Candidatus Woesearchaeota archaeon	2026803	D1M01_101	PRJNA847603	10.0016
D1M05_7	92.48	0	3177095	222	60.99	d__Bacteria	p__Spirochaetota	c__Spirochaetia	o__DSM-27196	f__Alkalispirochaetaceae	g__Alkalispirochaeta	s__	SAMN35734948	Alkalispirochaeta_bacterium_D1M05_7	Alkalispirochaeta_bacterium_D1M05_7	Alkalispirochaeta sp.	2024959	D1M05_7	PRJNA847603	8.08486
D1M06_6	88.43	0.4	3133993	290	61.06	d__Bacteria	p__Spirochaetota	c__Spirochaetia	o__DSM-27196	f__Alkalispirochaetaceae	g__Alkalispirochaeta	s__	SAMN35734978	Alkalispirochaeta_bacterium_D1M06_6	Alkalispirochaeta_bacterium_D1M06_6	Alkalispirochaeta sp.	2024959	D1M06_6	PRJNA847603	7.27018
D1M05_103	74.45	0.07	565176	44	48.86	d__Archaea	p__Nanohaloarchaeota	c__Nanosalinia	o__Nanosalinales	f__Nanosalinaceae	g__B1-Br10-U2g21	s__	SAMN35734910	Nanosalinaceae_archaeon_D1M05_103	Nanosalinaceae_archaeon_D1M05_103	Candidatus Nanohaloarchaea archaeon D1M05 103	3055121	D1M05_103	PRJNA847603	21.5956
D1M06_93	74.69	0	606781	38	48.78	d__Archaea	p__Nanohaloarchaeota	c__Nanosalinia	o__Nanosalinales	f__Nanosalinaceae	g__B1-Br10-U2g21	s__	SAMN35734987	Nanosalinaceae_archaeon_D1M06_93	Nanosalinaceae_archaeon_D1M06_93	Candidatus Nanohaloarchaea archaeon D1M06 93	3055122	D1M06_93	PRJNA847603	19.9267
D4M11_51	91.59	0	971725	53	47.82	d__Archaea	p__Micrarchaeota	c__Micrarchaeia	o__Anstonellales	f__Bilamarchaeaceae	g__CAIKOA01	s__	SAMN35735046	Micrarchaeia_archaeon_D4M11_51	Micrarchaeia_archaeon_D4M11_51	Candidatus Micrarchaeia archaeon	3018267	D4M11_51	PRJNA847603	11.2708
D1M01_1	87.03	0.89	5985674	666	45.73	d__Bacteria	p__Cyanobacteriota	c__Cyanobacteriia	o__Cyanobacteriales	f__Coleofasciculaceae	g__Coleofasciculus	s__	SAMN35734799	Coleofasciculus_bacterium_D1M01_1	Coleofasciculus_bacterium_D1M01_1	Coleofasciculus sp. D1M01 1	3055090	D1M01_1	PRJNA847603	31.1648
D1M03_2	90.37	0.44	6728114	674	45.72	d__Bacteria	p__Cyanobacteriota	c__Cyanobacteriia	o__Cyanobacteriales	f__Coleofasciculaceae	g__Coleofasciculus	s__	SAMN35734875	Coleofasciculus_bacterium_D1M03_2	Coleofasciculus_bacterium_D1M03_2	Coleofasciculus sp. D1M03 2	3055091	D1M03_2	PRJNA847603	49.9617
D1M07_1	92.4	0.67	6752250	616	45.73	d__Bacteria	p__Cyanobacteriota	c__Cyanobacteriia	o__Cyanobacteriales	f__Coleofasciculaceae	g__Coleofasciculus	s__	SAMN35734989	Coleofasciculus_bacterium_D1M07_1	Coleofasciculus_bacterium_D1M07_1	Coleofasciculus sp. D1M07 1	3055094	D1M07_1	PRJNA847603	21.5332
D1M13_1	90.37	1.11	6422287	662	45.79	d__Bacteria	p__Cyanobacteriota	c__Cyanobacteriia	o__Cyanobacteriales	f__Coleofasciculaceae	g__Coleofasciculus	s__	SAMN35735006	Coleofasciculus_bacterium_D1M13_1	Coleofasciculus_bacterium_D1M13_1	Coleofasciculus sp. D1M13 1	3055095	D1M13_1	PRJNA847603	33.1033
D1M05_47	75.38	1.98	1538493	219	58.97	d__Bacteria	p__Bacillota_E	c__SLMV01	o__SLMV01	f__SLMV01	g__CSSED11-154	s__	SAMN35734941	Clostridia_bacterium_D1M05_47	Clostridia_bacterium_D1M05_47	Clostridia bacterium	2044939	D1M05_47	PRJNA847603	5.53216
D4M11_8	97.74	1.29	2857343	94	54.17	d__Bacteria	p__Desulfobacterota	c__Desulfobaccia	o__Desulfobaccales	f__Desulfobaccaceae	g__Desulfobacca_B	s__	SAMN35735048	Desulfobaccaceae_bacterium_D4M11_8	Desulfobaccaceae_bacterium_D4M11_8	Desulfobacteraceae bacterium	2049433	D4M11_8	PRJNA847603	29.9646
D5M12_11	97	2.38	2574351	97	49.78	d__Bacteria	p__Desulfobacterota	c__Desulfobulbia	o__Desulfobulbales	f__Desulfurivibrionaceae	g__Desulfobia	s__	SAMN35735052	Desulfurivibrionaceae_bacterium_D5M12_11	Desulfurivibrionaceae_bacterium_D5M12_11	Desulfurivibrionaceae bacterium	3024425	D5M12_11	PRJNA847603	12.2023
D1M01_49	95.24	0	2069857	208	47.93	d__Bacteria	p__Desulfobacterota	c__Desulfovibrionia	o__Desulfovibrionales	f__Desulfonatronovibrionaceae	g__Desulfonatronovibrio	s__	SAMN35734836	Desulfonatronovibrio_bacterium_D1M01_49	Desulfonatronovibrio_bacterium_D1M01_49	Desulfonatronovibrio sp.	2099676	D1M01_49	PRJNA847603	297.933
D1M02_21	88.16	0	2000460	185	47.81	d__Bacteria	p__Desulfobacterota	c__Desulfovibrionia	o__Desulfovibrionales	f__Desulfonatronovibrionaceae	g__Desulfonatronovibrio	s__	SAMN35734859	Desulfonatronovibrio_bacterium_D1M02_21	Desulfonatronovibrio_bacterium_D1M02_21	Desulfonatronovibrio sp.	2099676	D1M02_21	PRJNA847603	36.3999
D1M03_25	88.89	1.82	2117364	327	47.88	d__Bacteria	p__Desulfobacterota	c__Desulfovibrionia	o__Desulfovibrionales	f__Desulfonatronovibrionaceae	g__Desulfonatronovibrio	s__	SAMN35734878	Desulfonatronovibrio_bacterium_D1M03_25	Desulfonatronovibrio_bacterium_D1M03_25	Desulfonatronovibrio sp.	2099676	D1M03_25	PRJNA847603	5.67491
D1M04_25	92.39	0	2206920	229	47.86	d__Bacteria	p__Desulfobacterota	c__Desulfovibrionia	o__Desulfovibrionales	f__Desulfonatronovibrionaceae	g__Desulfonatronovibrio	s__	SAMN35734898	Desulfonatronovibrio_bacterium_D1M04_25	Desulfonatronovibrio_bacterium_D1M04_25	Desulfonatronovibrio sp.	2099676	D1M04_25	PRJNA847603	31.8198
D1M05_37	85.1	3.52	1926689	227	48.35	d__Bacteria	p__Desulfobacterota	c__Desulfovibrionia	o__Desulfovibrionales	f__Desulfonatronovibrionaceae	g__Desulfonatronovibrio	s__	SAMN35734934	Desulfonatronovibrio_bacterium_D1M05_37	Desulfonatronovibrio_bacterium_D1M05_37	Desulfonatronovibrio sp.	2099676	D1M05_37	PRJNA847603	7.55672
D1M06_36	74.88	3.27	1850179	248	48.47	d__Bacteria	p__Desulfobacterota	c__Desulfovibrionia	o__Desulfovibrionales	f__Desulfonatronovibrionaceae	g__Desulfonatronovibrio	s__	SAMN35734969	Desulfonatronovibrio_bacterium_D1M06_36	Desulfonatronovibrio_bacterium_D1M06_36	Desulfonatronovibrio sp.	2099676	D1M06_36	PRJNA847603	7.18172
D1M07_27	91.63	1.79	2090596	211	47.93	d__Bacteria	p__Desulfobacterota	c__Desulfovibrionia	o__Desulfovibrionales	f__Desulfonatronovibrionaceae	g__Desulfonatronovibrio	s__	SAMN35734998	Desulfonatronovibrio_bacterium_D1M07_27	Desulfonatronovibrio_bacterium_D1M07_27	Desulfonatronovibrio sp.	2099676	D1M07_27	PRJNA847603	106.545
D1M18_3	84.62	0.6	2035067	310	47.88	d__Bacteria	p__Desulfobacterota	c__Desulfovibrionia	o__Desulfovibrionales	f__Desulfonatronovibrionaceae	g__Desulfonatronovibrio	s__	SAMN35735020	Desulfonatronovibrio_bacterium_D1M18_3	Desulfonatronovibrio_bacterium_D1M18_3	Desulfonatronovibrio sp.	2099676	D1M18_3	PRJNA847603	6.19206
C1M08_20	71.36	0.65	1924487	134	50.59	d__Bacteria	p__Desulfobacterota	c__Desulfobacteria	o__Desulfobacterales	f__Desulfosalsimonadaceae	g__Desulfosalsimonas	s__	SAMN35734748	Desulfobacterales_bacterium_C1M08_20	Desulfobacterales_bacterium_C1M08_20	Desulfobacterales bacterium	2044940	C1M08_20	PRJNA847603	23.2845
C1M08_29	73.7	0	1651633	167	53.1	d__Bacteria	p__Desulfobacterota	c__Desulfobacteria	o__Desulfobacterales	f__Desulfosalsimonadaceae	g__Desulfosalsimonas	s__	SAMN35734752	Desulfobacterales_bacterium_C1M08_29	Desulfobacterales_bacterium_C1M08_29	Desulfobacterales bacterium	2044940	C1M08_29	PRJNA847603	13.1801
D1M01_22	92.76	2.15	2901896	251	49.43	d__Bacteria	p__Desulfobacterota	c__Desulfobacteria	o__Desulfobacterales	f__Desulfosalsimonadaceae	g__Desulfosalsimonas	s__	SAMN35734816	Desulfobacterales_bacterium_D1M01_22	Desulfobacterales_bacterium_D1M01_22	Desulfobacterales bacterium	2044940	D1M01_22	PRJNA847603	8.41309
D1M02_17	80.27	2.42	2465109	428	49.58	d__Bacteria	p__Desulfobacterota	c__Desulfobacteria	o__Desulfobacterales	f__Desulfosalsimonadaceae	g__Desulfosalsimonas	s__	SAMN35734857	Desulfobacterales_bacterium_D1M02_17	Desulfobacterales_bacterium_D1M02_17	Desulfobacterales bacterium	2044940	D1M02_17	PRJNA847603	4.69224
D1M05_21	93.55	1.29	2369740	184	52.66	d__Bacteria	p__Desulfobacterota	c__Desulfobacteria	o__Desulfobacterales	f__Desulfosalsimonadaceae	g__Desulfosalsimonas	s__	SAMN35734921	Desulfobacterales_bacterium_D1M05_21	Desulfobacterales_bacterium_D1M05_21	Desulfobacterales bacterium	2044940	D1M05_21	PRJNA847603	22.6866
D1M05_34	74.84	0	1994400	145	50.27	d__Bacteria	p__Desulfobacterota	c__Desulfobacteria	o__Desulfobacterales	f__Desulfosalsimonadaceae	g__Desulfosalsimonas	s__	SAMN35734932	Desulfobacterales_bacterium_D1M05_34	Desulfobacterales_bacterium_D1M05_34	Desulfobacterales bacterium	2044940	D1M05_34	PRJNA847603	28.2971
D4M11_15	84.92	0.65	2178857	358	49.77	d__Bacteria	p__Desulfobacterota	c__Desulfobacteria	o__Desulfobacterales	f__Desulfosalsimonadaceae	g__Desulfosalsimonas	s__	SAMN35735037	Desulfobacterales_bacterium_D4M11_15	Desulfobacterales_bacterium_D4M11_15	Desulfobacterales bacterium	2044940	D4M11_15	PRJNA847603	10.9538
D5M12_14	94.84	0.11	2551739	255	56.38	d__Bacteria	p__Desulfobacterota	c__Desulfobacteria	o__Desulfobacterales	f__Desulfosalsimonadaceae	g__Desulfosalsimonas	s__	SAMN35735053	Desulfobacterales_bacterium_D5M12_14	Desulfobacterales_bacterium_D5M12_14	Desulfobacterales bacterium	2044940	D5M12_14	PRJNA847603	42.5065
D1M02_18	74.4	0	2124939	361	54.01	d__Bacteria	p__Desulfobacterota	c__Desulfovibrionia	o__Desulfovibrionales	f__Desulfohalobiaceae	g__Desulfovermiculus	s__	SAMN35734858	Desulfovermiculus_bacterium_D1M02_18	Desulfovermiculus_bacterium_D1M02_18	Desulfovermiculus sp.	2821143	D1M02_18	PRJNA847603	11.5912
D1M04_26	73.26	0.3	2206712	412	53.77	d__Bacteria	p__Desulfobacterota	c__Desulfovibrionia	o__Desulfovibrionales	f__Desulfohalobiaceae	g__Desulfovermiculus	s__	SAMN35734899	Desulfovermiculus_bacterium_D1M04_26	Desulfovermiculus_bacterium_D1M04_26	Desulfovermiculus sp.	2821143	D1M04_26	PRJNA847603	5.82246
D1M05_25	78.51	0.6	2315279	258	53.9	d__Bacteria	p__Desulfobacterota	c__Desulfovibrionia	o__Desulfovibrionales	f__Desulfohalobiaceae	g__Desulfovermiculus	s__	SAMN35734924	Desulfovermiculus_bacterium_D1M05_25	Desulfovermiculus_bacterium_D1M05_25	Desulfovermiculus sp.	2821143	D1M05_25	PRJNA847603	132.965
D2M19_3	72.35	1.49	1836862	366	53.78	d__Bacteria	p__Desulfobacterota	c__Desulfovibrionia	o__Desulfovibrionales	f__Desulfohalobiaceae	g__Desulfovermiculus	s__	SAMN35735024	Desulfovermiculus_bacterium_D2M19_3	Desulfovermiculus_bacterium_D2M19_3	Desulfovermiculus sp.	2821143	D2M19_3	PRJNA847603	6.08004
D5M12_24	75.78	0.4	2071671	220	65.79	d__Bacteria	p__Pseudomonadota	c__Alphaproteobacteria	o__Rhizobiales	f__Rhodomicrobiaceae	g__Dichotomicrobium	s__	SAMN35735059	Dichotomicrobium_bacterium_D5M12_24	Dichotomicrobium_bacterium_D5M12_24	Dichotomicrobium sp.	2952957	D5M12_24	PRJNA847603	19.3726
D4M11_38	72.83	0	1303899	151	52.13	d__Bacteria	p__Chloroflexota	c__Dehalococcoidia	o__GIF9	f__AB-539-J10	g__E29-bin54	s__	SAMN35735044	Dehalococcoidia_bacterium_D4M11_38	Dehalococcoidia_bacterium_D4M11_38	Dehalococcoidia bacterium	2026734	D4M11_38	PRJNA847603	12.8121
D4M11_26	90.26	0	1586778	26	57.26	d__Bacteria	p__Chloroflexota	c__Dehalococcoidia	o__GIF9	f__AB-539-J10	g__E29-bin73	s__	SAMN35735041	Dehalococcoidia_bacterium_D4M11_26	Dehalococcoidia_bacterium_D4M11_26	Dehalococcoidia bacterium	2026734	D4M11_26	PRJNA847603	173.811
D1M05_29	88.01	2.2	2098684	317	68.39	d__Bacteria	p__Pseudomonadota	c__Gammaproteobacteria	o__Ectothiorhodospirales	f__Ectothiorhodospiraceae	g__Ectothiorhodospira	s__	SAMN35734928	Ectothiorhodospira_bacterium_D1M05_29	Ectothiorhodospira_bacterium_D1M05_29	Ectothiorhodospira sp.	1884224	D1M05_29	PRJNA847603	6.12925
D1M06_27	74.29	0	1975505	313	68.27	d__Bacteria	p__Pseudomonadota	c__Gammaproteobacteria	o__Ectothiorhodospirales	f__Ectothiorhodospiraceae	g__Ectothiorhodospira	s__	SAMN35734964	Ectothiorhodospira_bacterium_D1M06_27	Ectothiorhodospira_bacterium_D1M06_27	Ectothiorhodospira sp.	1884224	D1M06_27	PRJNA847603	5.52378
D1M07_25	74.14	0	2133245	292	68.3	d__Bacteria	p__Pseudomonadota	c__Gammaproteobacteria	o__Ectothiorhodospirales	f__Ectothiorhodospiraceae	g__Ectothiorhodospira	s__	SAMN35734997	Ectothiorhodospira_bacterium_D1M07_25	Ectothiorhodospira_bacterium_D1M07_25	Ectothiorhodospira sp.	1884224	D1M07_25	PRJNA847603	5.72889
D1M04_3	93.78	0.07	4721902	361	46.4	d__Bacteria	p__Cyanobacteriota	c__Cyanobacteriia	o__Cyanobacteriales	f__Spirulinaceae	g__ESFC-1	s__	SAMN35734900	Spirulinaceae_bacterium_D1M04_3	Spirulinaceae_bacterium_D1M04_3	Spirulinaceae cyanobacterium D1M04 3	3055098	D1M04_3	PRJNA847603	18.4175
D1M13_3	74.78	0.44	3737044	646	46.18	d__Bacteria	p__Cyanobacteriota	c__Cyanobacteriia	o__Cyanobacteriales	f__Spirulinaceae	g__ESFC-1	s__	SAMN35735014	Spirulinaceae_bacterium_D1M13_3	Spirulinaceae_bacterium_D1M13_3	Spirulinaceae cyanobacterium D1M13 3	3055099	D1M13_3	PRJNA847603	5.75957
D4M11_35	98.13	2.8	1413065	95	43.93	d__Archaea	p__Thermoproteota	c__Bathyarchaeia	o__B26-1	f__SOJC01	g__GCA-020341775	s__	SAMN35735043	Bathyarchaeia_archaeon_D4M11_35	Bathyarchaeia_archaeon_D4M11_35	Candidatus Bathyarchaeia archaeon	3045160	D4M11_35	PRJNA847603	13.8676
D1M01_70	73.8	0.29	1499880	90	67.35	d__Bacteria	p__Pseudomonadota	c__Gammaproteobacteria	o__Halothiobacillales	f__Halothiobacillaceae	g__Guyparkeria	s__	SAMN35734845	Guyparkeria_bacterium_D1M01_70	Guyparkeria_bacterium_D1M01_70	Guyparkeria sp.	2035736	D1M01_70	PRJNA847603	9.05645
D1M05_32	89.46	0.57	2004117	120	66.99	d__Bacteria	p__Pseudomonadota	c__Gammaproteobacteria	o__Halothiobacillales	f__Halothiobacillaceae	g__Guyparkeria	s__	SAMN35734930	Guyparkeria_bacterium_D1M05_32	Guyparkeria_bacterium_D1M05_32	Guyparkeria sp.	2035736	D1M05_32	PRJNA847603	17.2674
D1M05_43	70.69	0	1836429	291	36.36	d__Bacteria	p__Bacillota_F	c__Halanaerobiia	o__Halanaerobiales	f__Halanaerobiaceae	g__Halanaerobium	s__	SAMN35734939	Halanaerobium_bacterium_D1M05_43	Halanaerobium_bacterium_D1M05_43	Halanaerobium sp.	1895664	D1M05_43	PRJNA847603	8.82344
D1M13_13	85.49	1.96	2260136	302	34.97	d__Bacteria	p__Bacillota_F	c__Halanaerobiia	o__Halanaerobiales	f__Halanaerobiaceae	g__Halanaerobium	s__	SAMN35735008	Halanaerobium_bacterium_D1M13_13	Halanaerobium_bacterium_D1M13_13	Halanaerobium sp.	1895664	D1M13_13	PRJNA847603	6.70898
C1M08_7	87.73	1.58	2661761	328	66	d__Bacteria	p__Pseudomonadota	c__Gammaproteobacteria	o__Chromatiales	f__Chromatiaceae	g__Halochromatium	s__	SAMN35734761	Halochromatium_bacterium_C1M08_7	Halochromatium_bacterium_C1M08_7	Halochromatium sp.	2049430	C1M08_7	PRJNA847603	21.6349
D1M01_39	87.22	1.16	2403345	321	66.34	d__Bacteria	p__Pseudomonadota	c__Gammaproteobacteria	o__Chromatiales	f__Chromatiaceae	g__Halochromatium	s__	SAMN35734828	Halochromatium_bacterium_D1M01_39	Halochromatium_bacterium_D1M01_39	Halochromatium sp.	2049430	D1M01_39	PRJNA847603	8.12014
D1M05_13	87.93	0.66	2660575	334	66.16	d__Bacteria	p__Pseudomonadota	c__Gammaproteobacteria	o__Chromatiales	f__Chromatiaceae	g__Halochromatium	s__	SAMN35734913	Halochromatium_bacterium_D1M05_13	Halochromatium_bacterium_D1M05_13	Halochromatium sp.	2049430	D1M05_13	PRJNA847603	14.6768
D1M06_9	91.97	2.96	2891483	356	65.97	d__Bacteria	p__Pseudomonadota	c__Gammaproteobacteria	o__Chromatiales	f__Chromatiaceae	g__Halochromatium	s__	SAMN35734986	Halochromatium_bacterium_D1M06_9	Halochromatium_bacterium_D1M06_9	Halochromatium sp.	2049430	D1M06_9	PRJNA847603	12.7215
D1M07_13	87.84	1.68	2746415	398	65.96	d__Bacteria	p__Pseudomonadota	c__Gammaproteobacteria	o__Chromatiales	f__Chromatiaceae	g__Halochromatium	s__	SAMN35734991	Halochromatium_bacterium_D1M07_13	Halochromatium_bacterium_D1M07_13	Halochromatium sp.	2049430	D1M07_13	PRJNA847603	7.03495
D1M05_18	88.26	0.97	2598093	180	69.42	d__Bacteria	p__Pseudomonadota	c__Gammaproteobacteria	o__Pseudomonadales	f__Halomonadaceae	g__Halomonas	s__	SAMN35734917	Halomonas_bacterium_D1M05_18	Halomonas_bacterium_D1M05_18	Halomonas sp. D1M05 18	3055092	D1M05_18	PRJNA847603	47.4008
D1M06_18	75.16	0.43	2304445	139	69.1	d__Bacteria	p__Pseudomonadota	c__Gammaproteobacteria	o__Pseudomonadales	f__Halomonadaceae	g__Halomonas	s__	SAMN35734960	Halomonas_bacterium_D1M06_18	Halomonas_bacterium_D1M06_18	Halomonas sp.	1486246	D1M06_18	PRJNA847603	42.0758
D1M05_46	72.53	0.53	1687395	131	66.1	d__Bacteria	p__Pseudomonadota	c__Gammaproteobacteria	o__Nitrococcales	f__Halorhodospiraceae	g__Halorhodospira	s__	SAMN35734940	Halorhodospira_bacterium_D1M05_46	Halorhodospira_bacterium_D1M05_46	Halorhodospira sp.	2099679	D1M05_46	PRJNA847603	141.556
D1M06_33	73.11	0	1871555	141	66.2	d__Bacteria	p__Pseudomonadota	c__Gammaproteobacteria	o__Nitrococcales	f__Halorhodospiraceae	g__Halorhodospira	s__	SAMN35734968	Halorhodospira_bacterium_D1M06_33	Halorhodospira_bacterium_D1M06_33	Halorhodospira sp.	2099679	D1M06_33	PRJNA847603	121.971
D1M06_52	70.26	0.71	1383954	145	72.21	d__Bacteria	p__Pseudomonadota	c__Gammaproteobacteria	o__Nitrococcales	f__Halorhodospiraceae	g__Halorhodospira	s__Halorhodospira sp913055765	SAMN35734975	Halorhodospira_bacterium_D1M06_52	Halorhodospira_bacterium_D1M06_52	Halorhodospira sp.	2099679	D1M06_52	PRJNA847603	20.5818
C1M08_6	85.52	1.17	2799386	365	42.18	d__Bacteria	p__Cyanobacteriota	c__Cyanobacteriia	o__Cyanobacteriales	f__Rubidibacteraceae	g__Halothece	s__	SAMN35734759	Halothece_C1M08_6	Halothece_C1M08_6	Halothece	76023	C1M08_6	PRJNA847603	28.8421
D1M04_17	83.18	0.56	2651997	388	42.33	d__Bacteria	p__Cyanobacteriota	c__Cyanobacteriia	o__Cyanobacteriales	f__Rubidibacteraceae	g__Halothece	s__	SAMN35734891	Halothece_D1M04_17	Halothece_D1M04_17	Halothece	76023	D1M04_17	PRJNA847603	17.6354
D1M05_20	82.85	0.56	2531938	349	42.51	d__Bacteria	p__Cyanobacteriota	c__Cyanobacteriia	o__Cyanobacteriales	f__Rubidibacteraceae	g__Halothece	s__	SAMN35734920	Halothece_D1M05_20	Halothece_D1M05_20	Halothece	76023	D1M05_20	PRJNA847603	14.7466
C1M08_5	96	1.2	2880715	216	62.47	d__Bacteria	p__Spirochaetota	c__Spirochaetia	o__DSM-27196	f__PWMO01	g__JAAAOH01	s__	SAMN35734756	Spirochaetaceae_bacterium_C1M08_5	Spirochaetaceae_bacterium_C1M08_5	Spirochaetaceae bacterium	1898206	C1M08_5	PRJNA847603	19.6879
C4M09_4	93.6	1.2	2711454	238	62.46	d__Bacteria	p__Spirochaetota	c__Spirochaetia	o__DSM-27196	f__PWMO01	g__JAAAOH01	s__	SAMN35734774	Spirochaetaceae_bacterium_C4M09_4	Spirochaetaceae_bacterium_C4M09_4	Spirochaetaceae bacterium	1898206	C4M09_4	PRJNA847603	32.1031
C5M10_13	86	1.6	2135527	328	62.32	d__Bacteria	p__Spirochaetota	c__Spirochaetia	o__DSM-27196	f__PWMO01	g__JAAAOH01	s__	SAMN35734783	Spirochaetaceae_bacterium_C5M10_13	Spirochaetaceae_bacterium_C5M10_13	Spirochaetaceae bacterium	1898206	C5M10_13	PRJNA847603	37.2344
D1M01_32	75.93	0	2635962	165	64.01	d__Bacteria	p__Spirochaetota	c__Spirochaetia	o__DSM-27196	f__PWMO01	g__JAAAOH01	s__	SAMN35734823	Spirochaetaceae_bacterium_D1M01_32	Spirochaetaceae_bacterium_D1M01_32	Spirochaetaceae bacterium	1898206	D1M01_32	PRJNA847603	9.78001
D1M02_9	99.2	2	2922846	181	63.81	d__Bacteria	p__Spirochaetota	c__Spirochaetia	o__DSM-27196	f__PWMO01	g__JAAAOH01	s__	SAMN35734865	Spirochaetaceae_bacterium_D1M02_9	Spirochaetaceae_bacterium_D1M02_9	Spirochaetaceae bacterium	1898206	D1M02_9	PRJNA847603	11.8694
D1M05_16	92.8	0.4	2616037	217	62.36	d__Bacteria	p__Spirochaetota	c__Spirochaetia	o__DSM-27196	f__PWMO01	g__JAAAOH01	s__	SAMN35734916	Spirochaetaceae_bacterium_D1M05_16	Spirochaetaceae_bacterium_D1M05_16	Spirochaetaceae bacterium	1898206	D1M05_16	PRJNA847603	60.5158
D1M06_12	93.6	0.4	2764681	254	62.42	d__Bacteria	p__Spirochaetota	c__Spirochaetia	o__DSM-27196	f__PWMO01	g__JAAAOH01	s__	SAMN35734955	Spirochaetaceae_bacterium_D1M06_12	Spirochaetaceae_bacterium_D1M06_12	Spirochaetaceae bacterium	1898206	D1M06_12	PRJNA847603	54.5174
D1M07_12	94.61	1.2	2817025	267	62.42	d__Bacteria	p__Spirochaetota	c__Spirochaetia	o__DSM-27196	f__PWMO01	g__JAAAOH01	s__	SAMN35734990	Spirochaetaceae_bacterium_D1M07_12	Spirochaetaceae_bacterium_D1M07_12	Spirochaetaceae bacterium	1898206	D1M07_12	PRJNA847603	6.66637
D4M11_11	93.33	1.47	2519935	358	62.19	d__Bacteria	p__Spirochaetota	c__Spirochaetia	o__DSM-27196	f__PWMO01	g__JAAAOH01	s__	SAMN35735034	Spirochaetaceae_bacterium_D4M11_11	Spirochaetaceae_bacterium_D4M11_11	Spirochaetaceae bacterium	1898206	D4M11_11	PRJNA847603	12.8423
D5M12_20	82.8	1.6	2263601	329	62.27	d__Bacteria	p__Spirochaetota	c__Spirochaetia	o__DSM-27196	f__PWMO01	g__JAAAOH01	s__	SAMN35735058	Spirochaetaceae_bacterium_D5M12_20	Spirochaetaceae_bacterium_D5M12_20	Spirochaetaceae bacterium	1898206	D5M12_20	PRJNA847603	34.1665
D1M03_10	76.13	1.82	3623696	483	60.25	d__Bacteria	p__Chloroflexota	c__Anaerolineae	o__B4-G1	f__SLSP01	g__JAAAOZ01	s__	SAMN35734867	Anaerolineales_bacterium_D1M03_10	Anaerolineales_bacterium_D1M03_10	Anaerolineales bacterium	2073117	D1M03_10	PRJNA847603	13.9794
D1M02_6	95.27	0.87	3204699	192	71.63	d__Bacteria	p__Pseudomonadota	c__Alphaproteobacteria	o__Geminicoccales	f__Geminicoccaceae	g__JAAAPF01	s__	SAMN35734863	Alphaproteobacteria_bacterium_D1M02_6	Alphaproteobacteria_bacterium_D1M02_6	Alphaproteobacteria bacterium	1913988	D1M02_6	PRJNA847603	11.4204
D1M05_22	73.87	0.62	2362260	366	71.53	d__Bacteria	p__Pseudomonadota	c__Alphaproteobacteria	o__Geminicoccales	f__Geminicoccaceae	g__JAAAPF01	s__	SAMN35734922	Alphaproteobacteria_bacterium_D1M05_22	Alphaproteobacteria_bacterium_D1M05_22	Alphaproteobacteria bacterium	1913988	D1M05_22	PRJNA847603	9.13131
D1M06_19	74.77	0.87	2279575	380	71.48	d__Bacteria	p__Pseudomonadota	c__Alphaproteobacteria	o__Geminicoccales	f__Geminicoccaceae	g__JAAAPF01	s__	SAMN35734961	Alphaproteobacteria_bacterium_D1M06_19	Alphaproteobacteria_bacterium_D1M06_19	Alphaproteobacteria bacterium	1913988	D1M06_19	PRJNA847603	8.14981
D1M01_2	95.16	1.99	5220084	336	62.37	d__Bacteria	p__Desulfobacterota	c__Desulfobacteria	o__Desulfobacterales	f__Desulfococcaceae	g__JAABSQ01	s__	SAMN35734814	Desulfococcaceae_bacterium_D1M01_2	Desulfococcaceae_bacterium_D1M01_2	Desulfococcaceae bacterium	3024398	D1M01_2	PRJNA847603	22.5855
D1M02_3	75.08	2.6	4004010	760	62.46	d__Bacteria	p__Desulfobacterota	c__Desulfobacteria	o__Desulfobacterales	f__Desulfococcaceae	g__JAABSQ01	s__	SAMN35734860	Desulfococcaceae_bacterium_D1M02_3	Desulfococcaceae_bacterium_D1M02_3	Desulfococcaceae bacterium	3024398	D1M02_3	PRJNA847603	4.62701
D1M03_3	95.81	1.96	5253206	321	62.35	d__Bacteria	p__Desulfobacterota	c__Desulfobacteria	o__Desulfobacterales	f__Desulfococcaceae	g__JAABSQ01	s__	SAMN35734880	Desulfococcaceae_bacterium_D1M03_3	Desulfococcaceae_bacterium_D1M03_3	Desulfococcaceae bacterium	3024398	D1M03_3	PRJNA847603	13.7047
D1M03_4	95.81	0.32	5010985	405	56.73	d__Bacteria	p__Desulfobacterota	c__Desulfobacteria	o__Desulfobacterales	f__Desulfococcaceae	g__JAABSQ01	s__	SAMN35734881	Desulfococcaceae_bacterium_D1M03_4	Desulfococcaceae_bacterium_D1M03_4	Desulfococcaceae bacterium	3024398	D1M03_4	PRJNA847603	9.29321
D1M04_1	94.84	1.96	5328333	349	62.34	d__Bacteria	p__Desulfobacterota	c__Desulfobacteria	o__Desulfobacterales	f__Desulfococcaceae	g__JAABSQ01	s__	SAMN35734887	Desulfococcaceae_bacterium_D1M04_1	Desulfococcaceae_bacterium_D1M04_1	Desulfococcaceae bacterium	3024398	D1M04_1	PRJNA847603	11.958
C1M08_10	81.09	1.61	2619863	160	36.26	d__Bacteria	p__Bacillota_F	c__Halanaerobiia	o__Halanaerobiales	f__DTU029	g__JADQBV01	s__	SAMN35734741	Halanaerobiales_bacterium_C1M08_10	Halanaerobiales_bacterium_C1M08_10	Halanaerobiales bacterium	2094029	C1M08_10	PRJNA847603	30.2728
D1M07_17	71.16	7.53	2407490	437	36.51	d__Bacteria	p__Bacillota_F	c__Halanaerobiia	o__Halanaerobiales	f__DTU029	g__JADQBV01	s__	SAMN35734993	Halanaerobiales_bacterium_D1M07_17	Halanaerobiales_bacterium_D1M07_17	Halanaerobiales bacterium	2094029	D1M07_17	PRJNA847603	5.2699
C1M08_1	98.29	1.1	3800956	187	48.35	d__Bacteria	p__Fibrobacterota	c__Chitinivibrionia	o__Chitinivibrionales	f__Chitinispirillaceae	g__JAEZKC01	s__	SAMN35734740	Chitinispirillaceae_bacterium_C1M08_1	Chitinispirillaceae_bacterium_C1M08_1	Chitinispirillaceae bacterium	2813024	C1M08_1	PRJNA847603	23.1104
D1M05_2	94.99	1.1	3724482	194	48.4	d__Bacteria	p__Fibrobacterota	c__Chitinivibrionia	o__Chitinivibrionales	f__Chitinispirillaceae	g__JAEZKC01	s__	SAMN35734919	Chitinispirillaceae_bacterium_D1M05_2	Chitinispirillaceae_bacterium_D1M05_2	Chitinispirillaceae bacterium	2813024	D1M05_2	PRJNA847603	37.6819
D1M06_2	94.44	1.1	3797411	201	48.41	d__Bacteria	p__Fibrobacterota	c__Chitinivibrionia	o__Chitinivibrionales	f__Chitinispirillaceae	g__JAEZKC01	s__	SAMN35734962	Chitinispirillaceae_bacterium_D1M06_2	Chitinispirillaceae_bacterium_D1M06_2	Chitinispirillaceae bacterium	2813024	D1M06_2	PRJNA847603	34.2174
D1M07_6	91.69	1.65	3471274	280	49.56	d__Bacteria	p__Fibrobacterota	c__Chitinivibrionia	o__Chitinivibrionales	f__Chitinispirillaceae	g__JAEZKC01	s__	SAMN35735003	Chitinispirillaceae_bacterium_D1M07_6	Chitinispirillaceae_bacterium_D1M07_6	Chitinispirillaceae bacterium	2813024	D1M07_6	PRJNA847603	19.6563
D1M01_16	77.59	3.45	3242923	201	40.81	d__Bacteria	p__Marinisomatota	c__UBA2242	o__UBA2242	f__JAFGTP01	g__JAFGTP01	s__	SAMN35734810	Candidatus_Marinimicrobia_bacterium_D1M01_16	Candidatus_Marinimicrobia_bacterium_D1M01_16	Candidatus Marinimicrobia bacterium	2026760	D1M01_16	PRJNA847603	11.2152
C4M09_3	89.1	1.88	3376371	310	42.37	d__Bacteria	p__Bacteroidota	c__Bacteroidia	o__Bacteroidales	f__JAGXLC01	g__JAGXLC01	s__	SAMN35734772	Bacteroidales_bacterium_C4M09_3	Bacteroidales_bacterium_C4M09_3	Bacteroidales bacterium	2030927	C4M09_3	PRJNA847603	14.3853
D3M15_1	96.52	3.41	5187813	143	53.85	d__Bacteria	p__Planctomycetota	c__Brocadiia	o__SM23-32	f__SM23-32	g__JAGXLK01	s__JAGXLK01 sp018334735	SAMN35735027	Brocadiae_bacterium_D3M15_1	Brocadiae_bacterium_D3M15_1	Candidatus Brocadiia bacterium	2517210	D3M15_1	PRJNA847603	19.9756
C5M10_15	93.73	1.98	2125152	131	51.16	d__Bacteria	p__Chloroflexota	c__Dehalococcoidia	o__SZUA-161	f__SpSt-899	g__JAGXOF01	s__	SAMN35734784	Dehalococcoidia_bacteria_C5M10_15	Dehalococcoidia_bacteria_C5M10_15	Dehalococcoidia bacterium	2026734	C5M10_15	PRJNA847603	15.1648
D5M12_36	71.01	0.99	1523924	230	51.17	d__Bacteria	p__Chloroflexota	c__Dehalococcoidia	o__SZUA-161	f__SpSt-899	g__JAGXOF01	s__	SAMN35735063	Dehalococcoidia_bacteria_D5M12_36	Dehalococcoidia_bacteria_D5M12_36	Dehalococcoidia bacterium	2026734	D5M12_36	PRJNA847603	8.29254
C5M10_6	92.07	3.85	2859461	253	63.53	d__Bacteria	p__Actinomycetota	c__Acidimicrobiia	o__UBA5794	f__ZC4RG35	g__JAHWLC01	s__	SAMN35734796	Actinomycetota_bacterium_C5M10_6	Actinomycetota_bacterium_C5M10_6	Actinomycetota bacterium	2900548	C5M10_6	PRJNA847603	12.0309
D3M15_2	94.52	1.94	3636662	356	54.66	d__Bacteria	p__Desulfobacterota	c__DSM-4660	o__Desulfatiglandales	f__Desulfatiglandaceae	g__JAIPDZ01	s__JAIPDZ01 sp021737425	SAMN35735028	Desulfatiglandaceae_bacterium_D3M15_2	Desulfatiglandaceae_bacterium_D3M15_2	Desulfobacteraceae bacterium	2049433	D3M15_2	PRJNA847603	13.5702
D4M11_7	87.49	1.01	2941653	418	55.22	d__Bacteria	p__Desulfobacterota	c__DSM-4660	o__Desulfatiglandales	f__Desulfatiglandaceae	g__JAIPDZ01	s__JAIPDZ01 sp021737425	SAMN35735047	Desulfatiglandaceae_bacterium_D4M11_7	Desulfatiglandaceae_bacterium_D4M11_7	Desulfobacteraceae bacterium	2049433	D4M11_7	PRJNA847603	11.7408
D1M01_126	78.28	1.12	801582	21	30.79	d__Bacteria	p__Patescibacteria	c__ABY1	o__BM507	f__UBA12465	g__JAIPJO01	s__	SAMN35734804	Parcubacteria_group_bacterium_D1M01_126	Parcubacteria_group_bacterium_D1M01_126	Parcubacteria group bacterium	2026774	D1M01_126	PRJNA847603	15.8824
D1M01_59	85.13	2.15	1869485	62	51.38	d__Bacteria	p__Omnitrophota	c__Koll11	o__Zapsychrales	f__JANLHA01	g__JAKLFA01	s__	SAMN35734840	Omnitrophota_bacterium_D1M01_59	Omnitrophota_bacterium_D1M01_59	Candidatus Omnitrophota bacterium D1M01 59	3055102	D1M01_59	PRJNA847603	12.6155
C5M10_20	85.49	1.31	1661988	174	44.54	d__Archaea	p__Halobacteriota	c__Archaeoglobi	o__Archaeoglobales	f__Archaeoglobaceae	g__JdFR-22	s__	SAMN35734789	Archaeoglobaceae_archaeon_C5M10_20	Archaeoglobaceae_archaeon_C5M10_20	Archaeoglobaceae archaeon	2511821	C5M10_20	PRJNA847603	20.5729
D5M12_33	89.54	0.68	1626962	182	44.47	d__Archaea	p__Halobacteriota	c__Archaeoglobi	o__Archaeoglobales	f__Archaeoglobaceae	g__JdFR-22	s__	SAMN35735062	Archaeoglobaceae_archaeon_D5M12_33	Archaeoglobaceae_archaeon_D5M12_33	Archaeoglobaceae archaeon	2511821	D5M12_33	PRJNA847603	12.7168
D5M17_2	95.42	0.65	1936964	182	44.23	d__Archaea	p__Halobacteriota	c__Archaeoglobi	o__Archaeoglobales	f__Archaeoglobaceae	g__JdFR-22	s__	SAMN35735068	Archaeoglobaceae_archaeon_D5M17_2	Archaeoglobaceae_archaeon_D5M17_2	Archaeoglobaceae archaeon	2511821	D5M17_2	PRJNA847603	7.99504
D4M11_28	74.58	0	1544066	89	52.18	d__Bacteria	p__Bipolaricaulota	c__Bipolaricaulia	o__M55B111	f__M55B111	g__M55B111	s__M55B111 sp018334595	SAMN35735042	Bipolaricaulia_bacterium_D4M11_28	Bipolaricaulia_bacterium_D4M11_28	Candidatus Acetothermia bacterium	2053493	D4M11_28	PRJNA847603	14.0764
D1M13_20	96	2.91	1485292	157	52.11	d__Bacteria	p__Bacillota	c__Bacilli	o__Izemoplasmatales	f__Izemoplasmataceae	g__M55B118	s__	SAMN35735012	Izemoplasmataceae_bacterium_D1M13_20	Izemoplasmataceae_bacterium_D1M13_20	Candidatus Izemoplasmataceae bacterium D1M13 20	3055106	D1M13_20	PRJNA847603	8.64266
D1M01_11	98.06	2.58	3412757	187	52.86	d__Bacteria	p__Desulfobacterota	c__Desulfobacteria	o__Desulfobacterales	f__Desulfosalsimonadaceae	g__M55B175	s__	SAMN35734803	Desulfobacterales_bacterium_D1M01_11	Desulfobacterales_bacterium_D1M01_11	Desulfobacterales bacterium	2044940	D1M01_11	PRJNA847603	8.29337
D1M05_28	70.77	1.29	2185125	392	53.53	d__Bacteria	p__Desulfobacterota	c__Desulfobacteria	o__Desulfobacterales	f__Desulfosalsimonadaceae	g__M55B175	s__	SAMN35734927	Desulfobacterales_bacterium_D1M05_28	Desulfobacterales_bacterium_D1M05_28	Desulfobacterales bacterium	2044940	D1M05_28	PRJNA847603	5.00724
C5M10_11	86.24	0.87	2385298	141	60.27	d__Archaea	p__Halobacteriota	c__Halobacteria	o__Halobacteriales	f__Haloarculaceae	g__Natronomonas	s__	SAMN35734782	Natronomonas_archaeon_C5M10_11	Natronomonas_archaeon_C5M10_11	Natronomonas sp.	2184060	C5M10_11	PRJNA847603	20.8422
C4M09_17	77.07	0.8	1474020	163	46.7	d__Archaea	p__Thermoplasmatota	c__Thermoplasmata	o__PWKY01	f__PWKY01	g__Natronoplasma	s__	SAMN35734769	Candidatus_Aenigmarchaeota_archaeon_C4M09_17	Candidatus_Aenigmarchaeota_archaeon_C4M09_17	Candidatus Aenigmarchaeota archaeon	2093792	C4M09_17	PRJNA847603	9.69545
D1M05_39	96	0	1892507	95	43.23	d__Archaea	p__Thermoplasmatota	c__Thermoplasmata	o__PWKY01	f__PWKY01	g__Natronoplasma	s__	SAMN35734936	Thermoplasmata_archaeon_D1M05_39	Thermoplasmata_archaeon_D1M05_39	Thermoplasmata archaeon	1906666	D1M05_39	PRJNA847603	52.6729
D1M06_40	88	0	1780848	89	43.35	d__Archaea	p__Thermoplasmatota	c__Thermoplasmata	o__PWKY01	f__PWKY01	g__Natronoplasma	s__	SAMN35734973	Thermoplasmata_archaeon_D1M06_40	Thermoplasmata_archaeon_D1M06_40	Thermoplasmata archaeon	1906666	D1M06_40	PRJNA847603	50.8555
D2M19_4	83.31	0	1709902	211	43.39	d__Archaea	p__Thermoplasmatota	c__Thermoplasmata	o__PWKY01	f__PWKY01	g__Natronoplasma	s__	SAMN35735025	Thermoplasmata_archaeon_D2M19_4	Thermoplasmata_archaeon_D2M19_4	Thermoplasmata archaeon	1906666	D2M19_4	PRJNA847603	6.25101
D5M12_30	83.12	0	1700478	36	46.74	d__Archaea	p__Thermoplasmatota	c__Thermoplasmata	o__PWKY01	f__PWKY01	g__Natronoplasma	s__	SAMN35735061	Aenigmarchaeota_archaeon_D5M12_30	Aenigmarchaeota_archaeon_D5M12_30	Candidatus Aenigmarchaeota archaeon	2093792	D5M12_30	PRJNA847603	33.4835
D1M01_33	87.06	2.03	2609845	302	67.74	d__Bacteria	p__Pseudomonadota	c__Alphaproteobacteria	o__Caulobacterales	f__Maricaulaceae	g__Oceanicaulis	s__	SAMN35734824	Oceanicaulis_bacterium_D1M01_33	Oceanicaulis_bacterium_D1M01_33	Oceanicaulis sp.	1924941	D1M01_33	PRJNA847603	6.39989
D1M01_13	96.19	1.43	3279286	157	39.75	d__Bacteria	p__Bacteroidota	c__Bacteroidia	o__Bacteroidales	f__Tenuifilaceae	g__Perlabentimonas	s__	SAMN35734806	Bacteroidales_bacterium_D1M01_13	Bacteroidales_bacterium_D1M01_13	Bacteroidales bacterium	2030927	D1M01_13	PRJNA847603	23.4453
C5M10_1	89.7	4.65	6025837	629	63.47	d__Bacteria	p__Myxococcota	c__Bradymonadia	o__Bradymonadales	f__Bradymonadaceae	g__Persicimonas	s__	SAMN35734780	Persicimonas_bacterium_C5M10_1	Persicimonas_bacterium_C5M10_1	Persicimonas sp.	2766932	C5M10_1	PRJNA847603	11.6656
D4M11_13	79.44	0	2350226	273	63.33	d__Bacteria	p__Planctomycetota	c__Phycisphaerae	o__SM23-33	f__SM23-33	g__PUND01	s__	SAMN35735036	Phycisphaerae_bacterium_D4M11_13	Phycisphaerae_bacterium_D4M11_13	Phycisphaerae bacterium	2026778	D4M11_13	PRJNA847603	15.7325
D1M01_37	95.27	0.81	2444008	212	66.17	d__Bacteria	p__Verrucomicrobiota	c__Verrucomicrobiae	o__Opitutales	f__Puniceicoccaceae	g__Puniceicoccus	s__	SAMN35734827	Puniceicoccaceae_bacterium_D1M01_37	Puniceicoccaceae_bacterium_D1M01_37	Puniceicoccaceae bacterium	2026784	D1M01_37	PRJNA847603	46.5961
D1M02_12	95.27	0.81	2738442	246	65.85	d__Bacteria	p__Verrucomicrobiota	c__Verrucomicrobiae	o__Opitutales	f__Puniceicoccaceae	g__Puniceicoccus	s__	SAMN35734853	Puniceicoccaceae_bacterium_D1M02_12	Puniceicoccaceae_bacterium_D1M02_12	Puniceicoccaceae bacterium	2026784	D1M02_12	PRJNA847603	8.56628
D1M03_19	97.3	0.81	2710033	236	65.87	d__Bacteria	p__Verrucomicrobiota	c__Verrucomicrobiae	o__Opitutales	f__Puniceicoccaceae	g__Puniceicoccus	s__	SAMN35734874	Puniceicoccaceae_bacterium_D1M03_19	Puniceicoccaceae_bacterium_D1M03_19	Puniceicoccaceae bacterium	2026784	D1M03_19	PRJNA847603	12.2242
D1M05_100	77.57	0	580596	6	45.3	d__Archaea	p__Aenigmatarchaeota	c__Aenigmatarchaeia	o__PWEA01	f__PWEA01	g__PWEA01	s__	SAMN35734909	Candidatus_Aenigmarchaeota_archaeon_D1M05_100	Candidatus_Aenigmarchaeota_archaeon_D1M05_100	Candidatus Aenigmarchaeota archaeon	2093792	D1M05_100	PRJNA847603	62.1327
D1M06_85	89.72	0	715179	10	45.39	d__Archaea	p__Aenigmatarchaeota	c__Aenigmatarchaeia	o__PWEA01	f__PWEA01	g__PWEA01	s__	SAMN35734984	Candidatus_Aenigmarchaeota_archaeon_D1M06_85	Candidatus_Aenigmarchaeota_archaeon_D1M06_85	Candidatus Aenigmarchaeota archaeon	2093792	D1M06_85	PRJNA847603	58.0739
D1M01_56	94.07	0.42	1922171	111	32.13	d__Bacteria	p__Bacillota_H	c__UBA994	o__PWPR01	f__PWPR01	g__PWPR01	s__	SAMN35734839	Clostridia_bacterium_D1M01_56	Clostridia_bacterium_D1M01_56	Clostridia bacterium	2044939	D1M01_56	PRJNA847603	10.1493
D1M03_17	74.97	3.67	3006378	297	41.04	d__Bacteria	p__Bacteroidota	c__Bacteroidia	o__Bacteroidales	f__PUMT01	g__PXAP01	s__	SAMN35734873	Bacteroidales_bacterium_D1M03_17	Bacteroidales_bacterium_D1M03_17	Bacteroidales bacterium	2030927	D1M03_17	PRJNA847603	6.11446
C1M08_11	92.71	1.61	2333868	133	48.58	d__Bacteria	p__Bacteroidota	c__Bacteroidia	o__Bacteroidales	f__UBA7960	g__PYGY01	s__	SAMN35734742	Bacteroidales_bacterium_C1M08_11	Bacteroidales_bacterium_C1M08_11	Bacteroidales bacterium	2030927	C1M08_11	PRJNA847603	7.55801
D1M01_47	79.46	0.27	2114656	93	48.95	d__Bacteria	p__Bacteroidota	c__Bacteroidia	o__Bacteroidales	f__UBA7960	g__PYGY01	s__	SAMN35734834	Bacteroidales_bacterium_D1M01_47	Bacteroidales_bacterium_D1M01_47	Bacteroidales bacterium	2030927	D1M01_47	PRJNA847603	8.28562
D1M07_18	86.81	1.08	2376066	185	48.58	d__Bacteria	p__Bacteroidota	c__Bacteroidia	o__Bacteroidales	f__UBA7960	g__PYGY01	s__	SAMN35734994	Bacteroidales_bacterium_D1M07_18	Bacteroidales_bacterium_D1M07_18	Bacteroidales bacterium	2030927	D1M07_18	PRJNA847603	6.72893
C5M10_2	93.3	2.02	5130415	277	66.24	d__Bacteria	p__Pseudomonadota	c__Gammaproteobacteria	o__Burkholderiales	f__Burkholderiaceae	g__Ralstonia	s__Ralstonia sp913056305	SAMN35734788	Ralstonia_bacterium_C5M10_2	Ralstonia_bacterium_C5M10_2	Ralstonia sp.	54061	C5M10_2	PRJNA847603	10.3171
D5M12_2	96.27	0.92	3667368	41	65.94	d__Bacteria	p__Pseudomonadota	c__Gammaproteobacteria	o__Burkholderiales	f__Burkholderiaceae	g__Ralstonia	s__Ralstonia sp913056305	SAMN35735057	Ralstonia_bacterium_D5M12_2	Ralstonia_bacterium_D5M12_2	Ralstonia sp.	54061	D5M12_2	PRJNA847603	33.2334
D1M05_53	85.33	0.44	1332380	122	53.76	d__Bacteria	p__Bacillota	c__Bacilli	o__Acholeplasmatales	f__Acholeplasmataceae	g__RECG01	s__	SAMN35734946	Acholeplasmataceae_bacterium_D1M05_53	Acholeplasmataceae_bacterium_D1M05_53	Acholeplasmataceae bacterium	1898209	D1M05_53	PRJNA847603	8.53933
D1M06_53	84	1.11	1382613	149	54.16	d__Bacteria	p__Bacillota	c__Bacilli	o__Acholeplasmatales	f__Acholeplasmataceae	g__RECG01	s__	SAMN35734976	Acholeplasmataceae_bacterium_D1M06_53	Acholeplasmataceae_bacterium_D1M06_53	Acholeplasmataceae bacterium	1898209	D1M06_53	PRJNA847603	7.78851
D1M02_10	91.52	1.07	2868132	328	69.61	d__Bacteria	p__Pseudomonadota	c__Alphaproteobacteria	o__Rhodobacterales	f__Rhodobacteraceae	g__Rhodosalinus	s__	SAMN35734852	Rhodosalinus_bacterium_D1M02_10	Rhodosalinus_bacterium_D1M02_10	Rhodosalinus sp.	2047741	D1M02_10	PRJNA847603	5.83311
D1M03_20	77.44	0.85	2361915	279	69.94	d__Bacteria	p__Pseudomonadota	c__Alphaproteobacteria	o__Rhodobacterales	f__Rhodobacteraceae	g__Rhodosalinus	s__	SAMN35734876	Rhodosalinus_bacterium_D1M03_20	Rhodosalinus_bacterium_D1M03_20	Rhodosalinus sp.	2047741	D1M03_20	PRJNA847603	6.35301
D1M04_18	83.27	0.46	2645890	235	68.39	d__Bacteria	p__Pseudomonadota	c__Alphaproteobacteria	o__Rhodobacterales	f__Rhodobacteraceae	g__Rhodosalinus	s__	SAMN35734892	Rhodobacteraceae_bacterium_D1M04_18	Rhodobacteraceae_bacterium_D1M04_18	Paracoccaceae bacterium	1904441	D1M04_18	PRJNA847603	8.35624
D1M04_22	77.27	0.77	2335532	171	69.91	d__Bacteria	p__Pseudomonadota	c__Alphaproteobacteria	o__Rhodobacterales	f__Rhodobacteraceae	g__Rhodosalinus	s__	SAMN35734897	Rhodosalinus_bacterium_D1M04_22	Rhodosalinus_bacterium_D1M04_22	Rhodosalinus sp.	2047741	D1M04_22	PRJNA847603	23.8782
D1M05_19	81.36	1.93	2584755	267	69.74	d__Bacteria	p__Pseudomonadota	c__Alphaproteobacteria	o__Rhodobacterales	f__Rhodobacteraceae	g__Rhodosalinus	s__	SAMN35734918	Rhodosalinus_bacterium_D1M05_19	Rhodosalinus_bacterium_D1M05_19	Rhodosalinus sp.	2047741	D1M05_19	PRJNA847603	12.853
D1M05_27	70.02	0.45	2220962	366	68.6	d__Bacteria	p__Pseudomonadota	c__Alphaproteobacteria	o__Rhodobacterales	f__Rhodobacteraceae	g__Rhodosalinus	s__	SAMN35734926	Rhodobacteraceae_bacterium_D1M05_27	Rhodobacteraceae_bacterium_D1M05_27	Paracoccaceae bacterium	1904441	D1M05_27	PRJNA847603	6.05225
D1M13_11	70.73	0.92	2376924	438	69.6	d__Bacteria	p__Pseudomonadota	c__Alphaproteobacteria	o__Rhodobacterales	f__Rhodobacteraceae	g__Rhodosalinus	s__	SAMN35735007	Rhodosalinus_bacterium_D1M13_11	Rhodosalinus_bacterium_D1M13_11	Rhodosalinus sp.	2047741	D1M13_11	PRJNA847603	5.60571
D1M06_54	72.73	1.8	1374236	243	61.78	d__Archaea	p__Halobacteriota	c__Halobacteria	o__Halobacteriales	f__Salinarchaeaceae	g__Salinarchaeum	s__	SAMN35734977	Salinarchaeum_archaeon_D1M06_54	Salinarchaeum_archaeon_D1M06_54	Salinivenus sp.	1885341	D1M06_54	PRJNA847603	5.24886
D1M05_15	83.43	0.58	2645774	247	64.6	d__Bacteria	p__Bacteroidota	c__Rhodothermia	o__Rhodothermales	f__Salinibacteraceae	g__Salinibacter	s__	SAMN35734915	Salinivenus_bacterium_D1M05_15	Salinivenus_bacterium_D1M05_15	Salinivenus sp.	1885341	D1M05_15	PRJNA847603	8.39899
C1M08_52	77.8	0.93	959909	29	45.4	d__Archaea	p__Nanoarchaeota	c__Nanoarchaeia	o__Woesearchaeales	f__SKGA01	g__SKGA01	s__	SAMN35734758	Candidatus_Woesearchaeota_archaeon_C1M08_52	Candidatus_Woesearchaeota_archaeon_C1M08_52	Candidatus Woesearchaeota archaeon	2026803	C1M08_52	PRJNA847603	16.0857
D1M01_129	78.19	0.93	789494	33	32.53	d__Archaea	p__Nanoarchaeota	c__Nanoarchaeia	o__Woesearchaeales	f__SKGA01	g__SKGA01	s__	SAMN35734805	Candidatus_Woesearchaeota_archaeon_D1M01_129	Candidatus_Woesearchaeota_archaeon_D1M01_129	Candidatus Woesearchaeota archaeon	2026803	D1M01_129	PRJNA847603	12.4587
D1M05_72	70.79	0	872434	38	45.39	d__Archaea	p__Nanoarchaeota	c__Nanoarchaeia	o__Woesearchaeales	f__SKGA01	g__SKGA01	s__	SAMN35734949	Candidatus_Woesearchaeota_archaeon_D1M05_72	Candidatus_Woesearchaeota_archaeon_D1M05_72	Candidatus Woesearchaeota archaeon	2026803	D1M05_72	PRJNA847603	11.4769
D1M06_77	77.8	0.93	956450	46	45.56	d__Archaea	p__Nanoarchaeota	c__Nanoarchaeia	o__Woesearchaeales	f__SKGA01	g__SKGA01	s__	SAMN35734982	Candidatus_Woesearchaeota_archaeon_D1M06_77	Candidatus_Woesearchaeota_archaeon_D1M06_77	Candidatus Woesearchaeota archaeon	2026803	D1M06_77	PRJNA847603	10.3494
D1M01_18	99.2	1.2	3154388	146	57.52	d__Bacteria	p__Spirochaetota	c__Spirochaetia	o__DSM-27196	f__SKKC01	g__SKKC01	s__	SAMN35734812	Spirochaetaceae_bacterium_D1M01_18	Spirochaetaceae_bacterium_D1M01_18	Spirochaetaceae bacterium	1898206	D1M01_18	PRJNA847603	9.32213
C5M10_5	93.32	1.71	3082120	294	69.93	d__Bacteria	p__Actinomycetota	c__Acidimicrobiia	o__Acidimicrobiales	f__SKKL01	g__SKKL01	s__	SAMN35734795	Acidimicrobiales_bacterium_C5M10_5	Acidimicrobiales_bacterium_C5M10_5	Acidimicrobiales bacterium	2201156	C5M10_5	PRJNA847603	14.5914
D5M12_9	94.61	2.35	2767120	371	70.05	d__Bacteria	p__Actinomycetota	c__Acidimicrobiia	o__Acidimicrobiales	f__SKKL01	g__SKKL01	s__	SAMN35735067	Acidimicrobiales_bacterium_D5M12_9	Acidimicrobiales_bacterium_D5M12_9	Acidimicrobiales bacterium	2201156	D5M12_9	PRJNA847603	12.7618
D1M05_5	97.37	0.06	3498162	319	60.68	d__Bacteria	p__Hydrogenedentota	c__Hydrogenedentia	o__Hydrogenedentiales	f__SLHB01	g__SKRY01	s__	SAMN35734943	Candidatus_Hydrogenedentes_bacterium_D1M05_5	Candidatus_Hydrogenedentes_bacterium_D1M05_5	Candidatus Hydrogenedentes bacterium	2030809	D1M05_5	PRJNA847603	8.06334
D1M06_3	95.54	0.2	3441805	354	60.65	d__Bacteria	p__Hydrogenedentota	c__Hydrogenedentia	o__Hydrogenedentiales	f__SLHB01	g__SKRY01	s__	SAMN35734966	Candidatus_Hydrogenedentes_bacterium_D1M06_3	Candidatus_Hydrogenedentes_bacterium_D1M06_3	Candidatus Hydrogenedentes bacterium	2030809	D1M06_3	PRJNA847603	7.35599
C4M09_13	83.31	0.65	1579628	93	70.79	d__Archaea	p__Halobacteriota	c__Halobacteria	o__Halobacteriales	f__SKSH01	g__SKSH01	s__	SAMN35734767	Halobacteriales_archaeon_C4M09_13	Halobacteriales_archaeon_C4M09_13	Halobacteriales archaeon	1904752	C4M09_13	PRJNA847603	12.7038
C4M09_7	74.45	3.16	2574116	432	71.31	d__Bacteria	p__Actinomycetota	c__Actinomycetia	o__Nitriliruptorales	f__Nitriliruptoraceae	g__SKTG01	s__	SAMN35734777	Nitriliruptoraceae_bacterium_C4M09_7	Nitriliruptoraceae_bacterium_C4M09_7	Nitriliruptoraceae bacterium	2093808	C4M09_7	PRJNA847603	8.07866
C1M08_9	82.53	2	2629152	244	58.72	d__Bacteria	p__Spirochaetota	c__Spirochaetia	o__DSM-27196	f__SKKC01	g__SLAN01	s__	SAMN35734763	Spirochaetales_bacterium_C1M08_9	Spirochaetales_bacterium_C1M08_9	Spirochaetales bacterium	2026792	C1M08_9	PRJNA847603	7.36724
C4M09_6	74.4	3.36	2629696	467	71.01	d__Bacteria	p__Gemmatimonadota	c__Gemmatimonadetes	o__Longimicrobiales	f__RSA9	g__SLCC01	s__	SAMN35734776	Gemmatimonadota_bacterium__C4M09_6	Gemmatimonadota_bacterium__C4M09_6	Gemmatimonadota bacterium	2026742	C4M09_6	PRJNA847603	7.4784
D1M01_19	82.91	5.07	3105087	395	58.69	d__Bacteria	p__Spirochaetota	c__Spirochaetia	o__DSM-27196	f__SLST01	g__SLST01	s__	SAMN35734813	Spirochaetales_bacterium_D1M01_19	Spirochaetales_bacterium_D1M01_19	Spirochaetales bacterium	2026792	D1M01_19	PRJNA847603	5.65057
D1M03_11	90.55	5.51	3534875	406	58.54	d__Bacteria	p__Spirochaetota	c__Spirochaetia	o__DSM-27196	f__SLST01	g__SLST01	s__	SAMN35734868	Spirochaetales_bacterium_D1M03_11	Spirochaetales_bacterium_D1M03_11	Spirochaetales bacterium	2026792	D1M03_11	PRJNA847603	5.90961
D1M13_7	93.15	3.33	3139052	130	64.48	d__Bacteria	p__Spirochaetota	c__Spirochaetia	o__DSM-27196	f__SLST01	g__SLST01	s__	SAMN35735016	Spirochaetales_bacterium_D1M13_7	Spirochaetales_bacterium_D1M13_7	Spirochaetales bacterium	2026792	D1M13_7	PRJNA847603	24.1086
C1M08_2	87.13	0	3747629	325	51.39	d__Bacteria	p__Cyanobacteriota	c__Cyanobacteriia	o__Cyanobacteriales	f__Geitlerinemaceae	g__Sodalinema	s__Sodalinema sp001314905	SAMN35734747	Phormidium_bacterium_C1M08_2	Phormidium_bacterium_C1M08_2	Phormidium sp.	1199	C1M08_2	PRJNA847603	7.77351
D1M05_1	92.84	0	4042291	293	51.52	d__Bacteria	p__Cyanobacteriota	c__Cyanobacteriia	o__Cyanobacteriales	f__Geitlerinemaceae	g__Sodalinema	s__Sodalinema sp001314905	SAMN35734907	Phormidium_bacterium_D1M05_1	Phormidium_bacterium_D1M05_1	Phormidium sp.	1199	D1M05_1	PRJNA847603	13.9736
D1M06_1	89.99	0	4049987	307	51.49	d__Bacteria	p__Cyanobacteriota	c__Cyanobacteriia	o__Cyanobacteriales	f__Geitlerinemaceae	g__Sodalinema	s__Sodalinema sp001314905	SAMN35734952	Phormidium_bacterium_D1M06_1	Phormidium_bacterium_D1M06_1	Phormidium sp.	1199	D1M06_1	PRJNA847603	13.1511
D2M14_4	75.92	1.28	2225987	381	63.67	d__Bacteria	p__Actinomycetota	c__Acidimicrobiia	o__UBA5794	f__ZC4RG35	g__SZUA-217	s__	SAMN35735022	Actinomycetota_bacterium_D2M14_4	Actinomycetota_bacterium_D2M14_4	Actinomycetota bacterium	2900548	D2M14_4	PRJNA847603	8.1589
D5M12_6	95.73	2.56	3094774	65	63.21	d__Bacteria	p__Actinomycetota	c__Acidimicrobiia	o__UBA5794	f__ZC4RG35	g__SZUA-217	s__	SAMN35735064	Actinomycetota_bacterium_D5M12_6	Actinomycetota_bacterium_D5M12_6	Actinomycetota bacterium	2900548	D5M12_6	PRJNA847603	39.7236
D1M04_20	85.33	0.85	2409738	372	73.09	d__Bacteria	p__Actinomycetota	c__Actinomycetia	o__Nitriliruptorales	f__Nitriliruptoraceae	g__T1Sed10-7	s__	SAMN35734895	Nitriliruptoraceae_bacterium_D1M04_20	Nitriliruptoraceae_bacterium_D1M04_20	Nitriliruptoraceae bacterium	2093808	D1M04_20	PRJNA847603	6.64566
D1M05_12	89.29	0.85	2763508	299	73.26	d__Bacteria	p__Actinomycetota	c__Actinomycetia	o__Nitriliruptorales	f__Nitriliruptoraceae	g__T1Sed10-7	s__	SAMN35734912	Nitriliruptoraceae_bacterium_D1M05_12	Nitriliruptoraceae_bacterium_D1M05_12	Nitriliruptoraceae bacterium	2093808	D1M05_12	PRJNA847603	10.7607
D1M06_13	86.81	1.71	2680983	305	73.28	d__Bacteria	p__Actinomycetota	c__Actinomycetia	o__Nitriliruptorales	f__Nitriliruptoraceae	g__T1Sed10-7	s__	SAMN35734956	Nitriliruptoraceae_bacterium_D1M06_13	Nitriliruptoraceae_bacterium_D1M06_13	Nitriliruptoraceae bacterium	2093808	D1M06_13	PRJNA847603	9.73956
C5M10_10	88.04	1.27	2398691	233	58.51	d__Bacteria	p__Pseudomonadota	c__Gammaproteobacteria	o__UBA6429	f__UBA6429	g__Thiohalophilus	s__	SAMN35734781	Thiohalophilus_bacterium_C5M10_10	Thiohalophilus_bacterium_C5M10_10	Thiohalophilus sp.	3028392	C5M10_10	PRJNA847603	17.6941
D5M12_19	86.01	1.27	2274741	193	58.51	d__Bacteria	p__Pseudomonadota	c__Gammaproteobacteria	o__UBA6429	f__UBA6429	g__Thiohalophilus	s__	SAMN35735056	Thiohalophilus_bacterium_D5M12_19	Thiohalophilus_bacterium_D5M12_19	Thiohalophilus sp.	3028392	D5M12_19	PRJNA847603	39.7785
C5M10_17	83.19	0	1976092	115	69.43	d__Bacteria	p__Pseudomonadota	c__Gammaproteobacteria	o__Thiohalorhabdales	f__Thiohalorhabdaceae	g__Thiohalorhabdus	s__	SAMN35734786	Thiohalorhabdus_bacterium_C5M10_17	Thiohalorhabdus_bacterium_C5M10_17	Thiohalorhabdus sp. C5M10 17	3055089	C5M10_17	PRJNA847603	12.3379
C4M09_9	84.77	1.53	1973606	217	71.52	d__Bacteria	p__Pseudomonadota	c__Gammaproteobacteria	o__Thiohalospirales	f__Thiohalospiraceae	g__Thiohalospira	s__	SAMN35734779	Thiohalospira_bacterium_C4M09_9	Thiohalospira_bacterium_C4M09_9	Thiohalospira sp. C4M09 9	3055088	C4M09_9	PRJNA847603	22.5114
D1M05_38	71.55	0	1917078	246	71.12	d__Bacteria	p__Pseudomonadota	c__Gammaproteobacteria	o__Thiohalospirales	f__Thiohalospiraceae	g__Thiohalospira	s__	SAMN35734935	Thiohalospira_bacterium_D1M05_38	Thiohalospira_bacterium_D1M05_38	Thiohalospira sp. D1M05 38	3055097	D1M05_38	PRJNA847603	7.44162
D1M06_30	82.46	1.07	1916326	276	71.03	d__Bacteria	p__Pseudomonadota	c__Gammaproteobacteria	o__Thiohalospirales	f__Thiohalospiraceae	g__Thiohalospira	s__	SAMN35734967	Thiohalospira_bacterium_D1M06_30	Thiohalospira_bacterium_D1M06_30	Thiohalospira sp. D1M06 30	3055093	D1M06_30	PRJNA847603	6.71917
D1M01_3	95.83	0.69	4864613	209	47.17	d__Bacteria	p__Bacteroidota	c__Bacteroidia	o__Cytophagales	f__Cyclobacteriaceae	g__Tunicatimonas	s__	SAMN35734821	Cyclobacteriaceae_bacterium_D1M01_3	Cyclobacteriaceae_bacterium_D1M01_3	Cyclobacteriaceae bacterium	2099675	D1M01_3	PRJNA847603	21.2608
D1M03_5	97.62	0.69	4973564	230	47.03	d__Bacteria	p__Bacteroidota	c__Bacteroidia	o__Cytophagales	f__Cyclobacteriaceae	g__Tunicatimonas	s__	SAMN35734882	Cyclobacteriaceae_bacterium_D1M03_5	Cyclobacteriaceae_bacterium_D1M03_5	Cyclobacteriaceae bacterium	2099675	D1M03_5	PRJNA847603	35.6358
D1M04_2	98.66	0.69	4918496	239	47.1	d__Bacteria	p__Bacteroidota	c__Bacteroidia	o__Cytophagales	f__Cyclobacteriaceae	g__Tunicatimonas	s__	SAMN35734894	Cyclobacteriaceae_bacterium_D1M04_2	Cyclobacteriaceae_bacterium_D1M04_2	Cyclobacteriaceae bacterium	2099675	D1M04_2	PRJNA847603	70.0839
D1M07_2	87.72	1.59	4613100	465	47.25	d__Bacteria	p__Bacteroidota	c__Bacteroidia	o__Cytophagales	f__Cyclobacteriaceae	g__Tunicatimonas	s__	SAMN35734995	Cyclobacteriaceae_bacterium_D1M07_2	Cyclobacteriaceae_bacterium_D1M07_2	Cyclobacteriaceae bacterium	2099675	D1M07_2	PRJNA847603	6.10712
D1M13_2	97.47	0.99	5013594	205	47.1	d__Bacteria	p__Bacteroidota	c__Bacteroidia	o__Cytophagales	f__Cyclobacteriaceae	g__Tunicatimonas	s__	SAMN35735011	Cyclobacteriaceae_bacterium_D1M13_2	Cyclobacteriaceae_bacterium_D1M13_2	Cyclobacteriaceae bacterium	2099675	D1M13_2	PRJNA847603	12.0439
D1M13_4	96.77	1.88	3728648	156	33.15	d__Bacteria	p__Bacteroidota	c__Bacteroidia	o__Bacteroidales	f__UBA12077	g__UBA12077	s__	SAMN35735015	Thiohalospira_bacterium_D1M13_4	Thiohalospira_bacterium_D1M13_4	Thiohalospira sp. D1M13 4	3055096	D1M13_4	PRJNA847603	9.31777
D1M01_52	90.82	0.58	1985298	66	46.16	d__Bacteria	p__Pseudomonadota	c__Alphaproteobacteria	o__Micavibrionales	f__Micavibrionaceae	g__UBA1672	s__	SAMN35734838	Micavibrionaceae_bacterium_D1M01_52	Micavibrionaceae_bacterium_D1M01_52	Alphaproteobacteria bacterium	1913988	D1M01_52	PRJNA847603	9.67351
D1M03_27	84	0.52	1810560	178	46.1	d__Bacteria	p__Pseudomonadota	c__Alphaproteobacteria	o__Micavibrionales	f__Micavibrionaceae	g__UBA1672	s__	SAMN35734879	Micavibrionaceae_bacterium_D1M03_27	Micavibrionaceae_bacterium_D1M03_27	Alphaproteobacteria bacterium	1913988	D1M03_27	PRJNA847603	5.98307
D1M13_17	88.96	0.58	1945222	97	46.19	d__Bacteria	p__Pseudomonadota	c__Alphaproteobacteria	o__Micavibrionales	f__Micavibrionaceae	g__UBA1672	s__	SAMN35735010	Micavibrionaceae_bacterium_D1M13_17	Micavibrionaceae_bacterium_D1M13_17	Alphaproteobacteria bacterium	1913988	D1M13_17	PRJNA847603	8.27456
D1M04_33	81.36	1.74	1798709	176	46.84	d__Bacteria	p__Pseudomonadota	c__Alphaproteobacteria	o__Micavibrionales	f__Micavibrionaceae	g__UBA2638	s__	SAMN35734902	Micavibrionaceae_bacterium_D1M04_33	Micavibrionaceae_bacterium_D1M04_33	Alphaproteobacteria bacterium	1913988	D1M04_33	PRJNA847603	6.32621
D1M05_3	71.72	1.72	3670095	410	65.96	d__Bacteria	p__Armatimonadota	c__UBA5377	o__UBA5377	f__UBA5352	g__UBA5352	s__	SAMN35734929	Armatimonadetes_bacterium_D1M05_3	Armatimonadetes_bacterium_D1M05_3	Armatimonadota bacterium	2033014	D1M05_3	PRJNA847603	9.43642
D1M01_96	74.53	0	1129931	24	29.63	d__Archaea	p__Nanoarchaeota	c__Nanoarchaeia	o__Woesearchaeales	f__UBA583	g__UBA583	s__	SAMN35734851	Nanoarchaeia_archaeon_D1M01_96	Nanoarchaeia_archaeon_D1M01_96	Candidatus Nanoarchaeia archaeon	2910166	D1M01_96	PRJNA847603	15.9637
D1M04_19	91.93	1.66	2616239	152	64.83	d__Bacteria	p__Pseudomonadota	c__Gammaproteobacteria	o__Xanthomonadales	f__Wenzhouxiangellaceae	g__Wenzhouxiangella	s__	SAMN35734893	Wenzhouxiangella_bacteria_D1M04_19	Wenzhouxiangella_bacteria_D1M04_19	Wenzhouxiangella sp.	1979961	D1M04_19	PRJNA847603	8.03062
D1M05_10	96.03	1.43	2841392	71	64.65	d__Bacteria	p__Pseudomonadota	c__Gammaproteobacteria	o__Xanthomonadales	f__Wenzhouxiangellaceae	g__Wenzhouxiangella	s__	SAMN35734908	Wenzhouxiangella_bacteria_D1M05_10	Wenzhouxiangella_bacteria_D1M05_10	Wenzhouxiangella sp.	1979961	D1M05_10	PRJNA847603	23.3389
D1M05_14	94.59	1.35	2647074	157	58.58	d__Bacteria	p__Verrucomicrobiota	c__Verrucomicrobiae	o__Opitutales	f__DSM-45221	g__WN38	s__	SAMN35734914	Opitutales_bacterium_D1M05_14	Opitutales_bacterium_D1M05_14	Opitutales bacterium	2026772	D1M05_14	PRJNA847603	10.0683
D1M06_16	89.19	1.35	2463956	154	58.96	d__Bacteria	p__Verrucomicrobiota	c__Verrucomicrobiae	o__Opitutales	f__DSM-45221	g__WN38	s__	SAMN35734958	Opitutales_bacterium_D1M06_16	Opitutales_bacterium_D1M06_16	Opitutales bacterium	2026772	D1M06_16	PRJNA847603	9.16096
D5M12_10	74.72	0.85	2666793	435	68.87	d__Bacteria	p__Actinomycetota	c__Acidimicrobiia	o__UBA5794	f__ZC4RG35	g__ZC4RG17	s__	SAMN35735051	Actinomycetota_bacterium_D5M12_10	Actinomycetota_bacterium_D5M12_10	Actinomycetota bacterium	2900548	D5M12_10	PRJNA847603	7.26797
D1M01_69	90.72	0	1513247	61	32.38	d__Bacteria	p__Bacillota	c__Bacilli	o__Izemoplasmatales	f__UBA5603	g__Zrk29	s__	SAMN35734843	Izemoplasmatales_bacteria_D1M01_69	Izemoplasmatales_bacteria_D1M01_69	Candidatus Izemoplasmatales bacterium	3018265	D1M01_69	PRJNA847603	10.775
